# Supplementary material for: Sperm DNA Hypomethylation Proximal to Reproduction Pathway Genes in Maturing Elite Norwegian Red Bulls
Source: Front Genet. 2020 Aug 11;11:922. doi: 10.3389/fgene.2020.00922 (PMC7431628; doi:10.3389/fgene.2020.00922)
Supplement: Supplementary file 3 [file Table_1.XLSX]

## Sheet: Sheet1
	DAP	DCL	DSL	VAP	VCL	VSL	STR	LIN	WOB	ALH	BCF
14-mo. - fresh	53.17 ± 0.52	114.20 ± 1.14	35.14 ± 1.41	79.75 ± 0.78	171.30 ± 1.71	52.71 ± 2.12	64.16 ± 1.85	32.19 ± 1.28	47.91 ± 0.65	5.25 ± 0.13	20.49 ± 0.50
17-mo. - fresh	49.94 ± 2.64	95.04 ± 5.70	39.90 ± 2.39	74.92 ± 3.96	142.50 ± 8.55	59.84 ± 3.59	73.91 ± 1.76	41.45 ± 1.90	52.96 ± 1.39	4.18 ± 0.26	20.71 ± 0.76
14-mo. - frozen thawed	52.44 ± 1.39	108.80 ± 4.08	35.35 ± 1.08	78.66 ± 2.09	163.20 ± 6.12	53.02 ± 1.62	63.85 ± 0.88	32.40 ± 0.66	48.13 ± 0.68	4.77 ± 0.20	20.35 ± 0.28
17-mo. - frozen thawed	52.68 ± 1.64	101.01 ± 3.47	42.24 ± 1.37	79.02 ± 2.46	151.60 ± 5.21	63.36 ± 2.06	75.53 ± 0.89	42.08 ± 1.16	53.08 ± 1.02	4.42 ± 0.16	20.92 ± 0.52
