# Supplementary material for: Sperm DNA Hypomethylation Proximal to Reproduction Pathway Genes in Maturing Elite Norwegian Red Bulls
Source: Front Genet. 2020 Aug 11;11:922. doi: 10.3389/fgene.2020.00922 (PMC7431628; doi:10.3389/fgene.2020.00922)
Supplement: Supplementary file 4 [file Table_2.XLSX]

## Sheet: Ark1
	14A	14B	14C	14D	14E	14F	14G	17A	17B	17C	17D	17E	17F	17G
14A	1	0.96315	0.968578	0.968403	0.9641	0.967857	0.963634	0.973466	0.963143	0.967605	0.965123	0.964742	0.969784	0.967528
14B	0.96315	1	0.965759	0.965257	0.963502	0.966082	0.961494	0.962819	0.967245	0.964728	0.961731	0.964348	0.968016	0.965034
14C	0.968578	0.965759	1	0.969604	0.967458	0.96871	0.965048	0.968182	0.96572	0.973929	0.966179	0.968004	0.970064	0.968686
14D	0.968403	0.965257	0.969604	1	0.965465	0.967623	0.964479	0.968083	0.964679	0.968684	0.971057	0.966062	0.969842	0.967832
14E	0.9641	0.963502	0.967458	0.965465	1	0.966527	0.962488	0.963205	0.962947	0.966239	0.962252	0.971808	0.968337	0.965755
14F	0.967857	0.966082	0.96871	0.967623	0.966527	1	0.967215	0.967687	0.9665	0.967728	0.96483	0.967926	0.97885	0.970886
14G	0.963634	0.961494	0.965048	0.964479	0.962488	0.967215	1	0.963644	0.961306	0.963961	0.960696	0.963526	0.968499	0.971939
17A	0.973466	0.962819	0.968182	0.968083	0.963205	0.967687	0.963644	1	0.962877	0.967247	0.964506	0.96405	0.969472	0.967078
17B	0.963143	0.967245	0.96572	0.964679	0.962947	0.9665	0.961306	0.962877	1	0.964188	0.961031	0.96375	0.96801	0.965158
17C	0.967605	0.964728	0.973929	0.968684	0.966239	0.967728	0.963961	0.967247	0.964188	1	0.964935	0.966519	0.969454	0.96747
17D	0.965123	0.961731	0.966179	0.971057	0.962252	0.96483	0.960696	0.964506	0.961031	0.964935	1	0.96295	0.966314	0.964607
17E	0.964742	0.964348	0.968004	0.966062	0.971808	0.967926	0.963526	0.96405	0.96375	0.966519	0.96295	1	0.969692	0.966821
17F	0.969784	0.968016	0.970064	0.969842	0.968337	0.97885	0.968499	0.969472	0.96801	0.969454	0.966314	0.969692	1	0.972603
17G	0.967528	0.965034	0.968686	0.967832	0.965755	0.970886	0.971939	0.967078	0.965158	0.96747	0.964607	0.966821	0.972603	1
