# Supplementary material for: Sperm DNA Hypomethylation Proximal to Reproduction Pathway Genes in Maturing Elite Norwegian Red Bulls
Source: Front Genet. 2020 Aug 11;11:922. doi: 10.3389/fgene.2020.00922 (PMC7431628; doi:10.3389/fgene.2020.00922)
Supplement: Supplementary file 5 [file Table_3.XLSX]

## Sheet: Sheet1
Hypomethylation									Hypermethylation
<10%			10 - 25%			25% <			<10%			10 - 25%			25% <
dist.to.feature	feature.name	feature.strand	dist.to.feature	feature.name	feature.strand	dist.to.feature	feature.name	feature.strand	dist.to.feature	feature.name	feature.strand	dist.to.feature	feature.name	feature.strand	dist.to.feature	feature.name	feature.strand
874	NM_174530	-	540207	NM_001037477	+	-16216	NM_001078154	-	0	NM_001100328	-	-3371	NM_001205741	+	-6676	NM_001191222	-
1727	NM_001076959	+	-22352	NM_001172594	+	130466	NM_001192135	+	0	NM_001205443	+	8568	NM_001098903	+	-425157	NM_001103315	+
261173	NR_031002	-	-11507	NM_001077980	+	168617	NM_001102314	+	-2391	NR_036353	-	-31708	NM_001205599	-	7973	NR_162276	-
320198	NM_001035348	-	-275543	NM_001001134	-	64724	NM_001193237	+	-270017	NM_001034793	+	-13560	NM_001076349	+	-72339	NM_001098147	+
10535	NM_001083656	+	5819	NM_174823	+	-79861	NM_001099160	-	0	NM_001046035	+	56837	NM_001046277	-	-33294	NM_001191355	+
124758	NM_001192048	-	-6717	NM_001192814	-	15275	NM_001163783	+	-743557	NM_001098466	+	225740	NM_001075759	-	13	NM_001206099	-
-77705	NR_031168	-	283	NM_001034639	+	98666	NM_001046297	-	0	NM_001192650	+	20499	NM_001076370	-	368206	NM_001045947	+
-674381	NM_001045876	-	159759	NM_001038120	+	-83293	NM_001244612	+	-67912	NM_001102150	+	38761	NM_001135578	-	-15716	NM_001192982	-
-111339	NR_031093	+	565932	NM_001076336	-	74773	NR_030981	+	-783	NM_178317	-	-11058	NM_001192698	-	53262	NM_001102122	+
-35893	NM_001105491	-	224719	NM_001192402	+	24663	NM_001193227	+	-517	NM_001037616	-	-107912	NM_001001439	+	18056	NM_001076251	-
-5947	NM_001076251	-	167166	NM_001102312	+	-87944	NM_001034501	-	-94288	NM_001045993	+	11552	NM_001075568	+	707508	NM_001178103	+
17765	NM_001105438	+	712395	NM_001102219	+	325996	NM_001046606	-	-138380	NM_001206605	+	807	NM_001099375	-	-25932	NM_001034593	-
-162638	NM_001076294	-	129270	NM_001192250	+	-5149	NM_001076839	-	442	NM_174385	-	315686	NM_001098014	+	30790	NM_001099191	-
7455	NM_001035300	+	233839	NM_001192023	-	381869	NR_031253	+	0	NM_001302664	-	-2235	NR_107795	-	-16483	NM_001191155	-
24533	NM_001045918	-	30750	NM_001035042	+	-53769	NM_001015576	+	-658	NM_001206313	+	-123	NR_031331	-	0	NM_173931	-
12907	NM_001083803	-	-34645	NM_001205925	-	-12284	NM_001015521	+	-31045	NM_001192090	-	-131858	NM_001024692	+	17285	NM_001077832	-
12983	NM_001079600	-	221366	NM_001205720	+	-805	NM_001098898	+	-3396417	NR_031371	+	-98804	NM_001015537	-	40995	NR_162426	-
-73354	NM_001024538	-	31314	NM_001206473	+	1367157	NM_001080324	-	0	NM_001192980	+	61856	NM_001075172	+	-26056	NR_036369	+
679285	NM_001099170	-	-14856	NM_001206277	-	-23171	NM_001080321	+	0	NM_001003904	+	-1309728	NM_001035049	+	8424	NM_001206156	-
217374	NM_001206642	+	55298	NM_001076866	+	33805	NM_001081617	-	0	NM_001077901	+	-36588	NM_001206768	-	0	NM_001046306	+
63733	NM_174637	+	-131875	NM_001193174	+	-204179	NM_001078014	+	15855	NM_001045931	-	29085	NM_001075974	-	865940	NM_001038224	+
35103	NM_001102098	+	161056	NM_001244116	-	27878	NM_001191483	+	0	NM_001192254	-	-18730	NM_180995	+	286477	NM_001080337	+
37025	NM_001075465	-	65794	NM_001034045	-	-35648	NM_174643	+	64595	NM_001205916	-	-261491	NM_001206907	-	-1763	NM_001099174	+
-463957	NM_174040	+	0	NM_001046068	-	266954	NM_001206834	+	0	NM_001077925	-	252399	NM_001080332	+	-40008	NM_001031768	-
-10190	NM_001035099	-	6020	NM_001099054	-	28591	NM_001024503	+	0	NM_001046293	-	-513872	NM_001192348	+	14395	NM_174167	+
42150	NM_001083766	-	1285157	NM_001080324	-	994	NM_001001153	+	0	NM_001034769	-	-12889	NM_001076516	+	5088	NM_174791	+
-84178	NM_174489	-	558985	NM_001046492	-	-149330	NM_001038051	+	0	NM_001075654	+	-1075	NM_001078050	+	15261	NM_001083440	-
-2255	NM_001046556	-	-31765	NM_001102017	-	-62382	NM_001076257	-	-49312	NM_001192019	+	10181	NM_001037491	-	-15398	NM_001034612	+
-976	NR_030851	+	5632	NM_001191473	-	-153433	NM_001038159	-	0	NM_001205661	-	51392	NM_001046444	-	-80829	NM_001075450	+
-1551	NR_130622	-	3640	NM_001206398	-	5377	NM_001034751	-	0	NR_030937	-	157015	NM_001192292	+	11482	NM_001172227	+
-8477	NM_001083505	-	9287	NM_001079785	-	170499	NM_001099066	+	0	NM_001037461	-	346	NM_001075874	-	10282	NM_001192714	-
0	NM_001110440	+	13401	NM_001080228	+	-110611	NM_001075601	-	0	NM_001206690	+	35790	NM_001076539	-
-3821	NM_001101895	+	-378	NM_001206266	-	38631	NM_001098080	+	-306105	NM_001076201	+	-144211	NM_001192299	-
4282	NM_001166517	+	-34491	NM_001078078	+	596675	NM_001206065	-	-21906	NM_001103173	+	101352	NM_001080300	-
3400	NM_001192036	+	1431007	NM_001075277	+	-74252	NM_174817	+	0	NM_001206041	-	367030	NM_001206687	-
28686	NR_030870	-	-187680	NM_001076332	-	-1305	NM_001075144	-	0	NM_001098033	-	-15151	NM_001192101	+
-11110	NR_162416	-	-68367	NM_001076341	+	677365	NM_001034275	+	0	NM_001035442	-	-715	NM_001076453	-
0	NM_001206139	-	388	NM_001075187	-	-141850	NM_001244304	-	-65761	NM_001079638	-	-76721	NM_001001601	+
-25740	NM_001077870	+	-1301557	NM_001098466	+	85606	NM_001192911	-	-118395	NM_001206778	+	268739	NM_182987	-
65426	NM_001046161	-	-299548	NM_001276370	-	24332	NM_001075756	-	-72735	NM_001205859	-	-17127	NM_174601	-
-863	NM_001015642	+	69912	NM_001102184	+	-786681	NM_001193055	-	559	NM_001078001	-	-12071	NM_176646	-
33401	NM_001080228	+	-37183	NM_001075250	+	-35248	NM_001163458	+	0	NM_001083642	+	135086	NM_001083805	+
-175111	NM_174324	-	21244	NM_175775	+	-170099	NM_001191368	+	-382597	NM_001206062	+	-273264	NM_001101176	+
3790	NM_001076539	-	-102563	NM_001205981	+	-77071	NM_001076897	+	0	NM_001206090	+	14065	NM_001077891	-
488221	NM_001206040	-	433562	NM_001102217	-	-15174	NM_001305021	+	0	NM_001192324	-	-257673	NM_001163938	-
222590	NM_001033617	+	-114409	NM_001046143	+	566	NM_001110447	-	-69905	NM_001192712	+	9407	NM_001205863	+
138969	NM_001193177	+	222510	NR_031245	-	-168043	NM_001015551	-	329843	NM_001105618	+	100076	NM_001191264	-
16398	NM_001075478	-	99946	NM_001105007	-	1376	NM_001206210	+	0	NM_001079793	-	-2188	NM_001191189	+
164582	NM_174481	+	229958	NM_001102229	+	70602	NM_001205879	-	0	NM_001105447	+	-425533	NR_107780	+
-43342	NM_001101210	+	35341	NM_001038569	-	-21868	NR_030846	-	-90035	NM_001112674	-	-9758	NM_001192785	+
-208521	NM_001192606	-	12892	NM_174773	-	5935	NM_001099150	+	-87843	NM_001206125	+	-82498	NM_174031	+
9500	NM_001024488	+	1616532	NM_001101223	+	51338	NM_173971	+	202056	NM_001083528	-	-39344	NM_001080904	+
226539	NM_001078128	-	-96784	NM_001075939	+	53668	NM_174068	-	0	NM_001104977	-	359912	NM_001076492	-
57509	NM_001114518	-	322829	NM_001192449	-	1035982	NM_001081624	-	0	NM_001163782	+	178011	NM_001024544	+
142436	NR_030911	+	-126949	NM_001105646	+	148423	NM_001102281	-	203281	NM_174615	-	-1455673	NM_001099067	-
2055	NM_001075252	+	325080	NM_174409	+	-105093	NM_001193067	+	-16336	NM_001206914	+	2046	NM_001046265	-
13730	NM_001077967	-	116116	NR_162190	+	-122168	NM_001076085	-	62998	NM_001015676	-	399121	NM_001206529	+
217076	NM_001256554	+	17450	NM_001191417	-	108900	NM_001192035	+	0	NM_001205869	-	116544	NM_001034326	+
-21984	NM_001192983	+	-49949	NM_001103239	-				0	NM_001035437	-	149631	NM_001076402	-
16299	NM_001045895	+	203589	NM_001046595	+				-23606	NR_102346	-	322486	NM_001037616	-
249943	NM_001192169	-	-188064	NM_001359988	+				0	NM_001075310	-	-434071	NM_001097988	+
-1191	NM_001102138	+	541225	NR_162331	+				1400	NM_001192329	+	376716	NM_001076390	+
79830	NM_001166524	+	110540	NM_001206674	+				0	NM_001081577	+	-12062	NM_001105045	+
637	NM_001076105	-	185539	NM_001083761	-				0	NM_001038225	-	7907	NM_001083803	-
-223	NM_174145	+	629	NM_001075729	+				-51455	NM_001206169	-	142678	NM_001075193	-
80360	NM_001193089	-	199426	NM_001034761	+				0	NM_001083662	+	-36077	NM_001046405	-
409875	NM_001083448	-	713892	NM_001205531	+				76375	NM_001192261	-	-693226	NM_001101863	+
-908821	NM_001035101	+	27902	NM_001046210	+				0	NM_001083441	-	-40381	NM_001245952	-
-71921	NM_001105327	-	24236	NM_001192801	-				-1142	NM_001192780	-	42258	NM_174090	-
-297548	NM_001276370	-	978083	NR_162196	-				-79710	NM_001075964	+	-113678	NM_001205659	-
-1154	NM_001201324	+	283046	NM_174040	+				0	NM_174500	+	131087	NM_001014922	+
10880	NR_031331	-	73069	NM_001040502	+				0	NM_174080	+	403	NM_001035421	+
9464	NM_001034443	+	-39140	NM_001101072	-				247690	NM_001076199	-	5036	NM_001075695	+
6132	NM_001102100	+	-33488	NM_001193179	+				0	NM_001075132	+	-16006	NM_174085	+
-2754	NM_001105017	+	-460998	NM_001034566	-				-21188	NM_001040559	+	1428532	NM_001192346	-
-71999	NM_001205949	+	1113381	NM_001192888	-				-116010	NM_001035332	+	8644	NM_001206781	-
228352	NR_162311	+	-1000599	NM_001075782	+				42626	NM_001034233	+	40865	NM_205817	-
383796	NM_001192310	-	-527103	NM_001075596	-				-148607	NM_001014860	-	-137991	NM_001075564	-
12260	NM_001015583	-	-73479	NM_001081528	+				-36174	NM_001305021	+	32766	NM_001102373	-
-4028	NM_174340	-	-147554	NM_001015618	+				0	NM_174133	-	3794	NM_001076910	+
33119	NM_174034	-	-68408	NM_001030304	-				2400	NM_001206299	+	2146	NM_174232	-
1314532	NM_001192346	-	4154	NM_001245951	+				-725160	NM_001102211	-	-751334	NM_001192749	+
60404	NM_001099732	+	67387	NM_001080251	+				0	NM_175801	-	24323	NM_001192168	-
19178	NM_001015568	-	91887	NM_001046275	-				729	NM_001102080	+	36660	NM_001206162	-
104	NM_174164	-	254041	NM_001046590	-				0	NM_001045984	+	159633	NM_001105364	-
-1424596	NM_001105253	+	-17466	NM_001034518	+				38	NM_001038179	+	262315	NM_001242572	+
61545	NM_001281902	-	5298	NM_001205962	+				-22812	NM_174405	-	-34353	NM_001192991	-
-310813	NM_001145232	-	16	NM_001083407	-				0	NM_001105637	-	195395	NM_001193167	+
50263	NM_001076259	-	78466	NM_001192135	+				0	NM_001046193	-	41242	NM_001046269	-
115724	NM_001083497	+	-18554	NM_001014890	-				0	NM_001192148	+	34978	NM_001077026	-
18785	NM_001205358	-	216	NM_001024492	-				133	NM_176643	-	134734	NM_174515	-
-43045	NM_001192090	-	-6933	NM_001172042	-				20719	NM_001103273	-	60986	NM_001014393	-
-337170	NM_001205723	+	36748	NM_001193176	+				0	NM_001076167	-	-116980	NM_001193195	+
3716	NM_001076390	+	477341	NM_001076938	+				7599	NM_001193139	+	1645	NM_001100332	+
815	NM_001083771	+	335889	NM_001205824	-				750	NM_001076537	-	-35409	NM_001046143	+
-152580	NM_001102281	-	282	NM_001035060	-				24455	NR_031207	+	98191	NM_174405	-
-375364	NM_001077128	+	-540508	NM_001206882	-				-7090	NR_030862	+	34420	NM_001078026	-
0	NM_001205455	-	1985138	NM_001192571	+				0	NM_001034655	-	-20375	NM_001192583	+
50499	NM_001105255	+	13156	NM_001083707	-				91529	NM_001193231	-	-115531	NR_107845	-
304077	NM_001098940	-	-101945	NM_001113240	+				478153	NM_001077909	+	-27007	NM_001038147	-
96257	NM_001166521	+	7201	NM_181667	+				0	NM_001046324	+	261161	NM_001191544	+
-56243	NM_001014855	+	12500	NM_001205551	-				-22308	NM_001103250	-	28924	NM_001102308	+
6498	NM_001098857	+	-160758	NR_030863	+				0	NM_001206208	+	-17861	NM_001206752	-
-228781	NM_001076432	-	40968	NM_001075173	-				-16857	NM_001034413	+	-4608	NM_001031771	-
-4923	NM_001034290	-	-528146	NM_001205926	+				-216733	NM_001192250	+	574841	NM_001030299	-
7077	NM_001034534	-	-18893	NM_001192912	+				-26781	NM_001037483	+	-294	NM_173914	+
36362	NM_177510	+	57738	NM_001102223	-				0	NM_001105622	-	5019	NM_001075119	-
-96168	NM_001076085	-	9669	NM_001205606	-				-599527	NM_001109793	+	314841	NR_030838	-
-619481	NM_174666	-	39109	NM_001098875	+				0	NM_001104999	-	24983	NM_001205617	-
-218835	NM_001077000	+	-8621	NM_001205967	+				479	NM_176784	-	299382	NM_001075468	-
23094	NM_001103346	-	21375	NM_001205866	-				0	NM_001075495	+	-45401	NM_001048182	-
55608	NM_001046332	-	89710	NM_001244612	+				0	NM_001075781	-	-6882	NR_031242	+
365626	NM_001034233	+	9771	NM_001075634	+				17821	NM_001128503	-	12481	NM_001206698	-
140522	NM_001099128	-	-358880	NM_001205652	+				0	NM_001102315	+	-82086	NM_001080738	-
-54984	NM_001076047	-	5581	NM_001113251	-				0	NM_001046377	+	18892	NM_182655	+
928209	NM_001076437	-	27849	NM_001075542	+				1294	NM_001205930	+	181094	NM_001103346	-
-363103	NM_174692	+	219617	NM_001102314	+				11189	NM_001034663	+	53722	NM_001102528	-
-28646	NM_001015582	-	29356	NM_001192304	+				0	NM_001101135	+	0	NM_001015622	-
-16316	NM_001206474	-	1812	NM_001075491	-				0	NM_001040580	+	174417	NM_001206656	+
-260151	NM_205797	-	93245	NM_001192421	+				557	NM_001046121	+	54879	NR_030847	-
-263760	NM_001046213	-	-8115	NM_001206239	-				0	NM_001192883	+	-3729	NM_001102083	-
182814	NM_001206816	+	28396	NR_159950	-				0	NM_001035357	+	-114784	NM_001075939	+
775466	NM_001192932	-	1439	NM_001077862	+				118	NM_001083694	-	0	NM_001076147	-
-368526	NM_001102510	+	6299	NM_001192270	+				0	NM_001192581	+	6236	NM_001034248	-
-2057	NM_001206455	-	-213431	NM_001192539	-				0	NM_001144091	+	222111	NM_174412	-
60204	NR_107719	+	-9972	NM_001192608	-				205	NM_001075832	+	196871	NM_001100314	+
-4324	NM_001034696	+	28929	NR_036357	+				112	NM_001099365	+	-172188	NM_001193241	-
-162912	NM_001001439	+	48190	NM_001034551	-				0	NM_001205442	-	218596	NM_001168606	+
-102727	NR_036374	-	1154914	NM_001192975	+				0	NM_001045947	+	-34899	NM_001075562	+
879169	NM_001192614	+	25342	NM_001024574	-				0	NM_001102267	-	-27798	NM_001191533	+
241009	NM_001206832	-	-641093	NM_001191190	-				-1491	NM_001046176	+	82634	NM_001192677	-
30606	NM_001192781	+	-593366	NM_001205298	+				0	NM_001083429	+	-122438	NM_001039177	+
29492	NM_174151	+	107056	NM_001076007	+				0	NM_001205881	-	-232651	NM_001206666	-
-50139	NR_030958	+	166880	NM_001205986	+				0	NM_001206722	-	16192	NM_001015623	+
541666	NM_001046297	-	-479830	NM_001099390	-				-364554	NM_001206159	+	-156336	NM_001113316	+
-17704	NM_001192270	+	39648	NM_001143857	+				0	NM_001102245	+	-355862	NM_174270	+
-15101	NM_001078030	+	1414352	NR_162311	+				125246	NM_001206782	+	16626	NR_107794	-
2436	NM_001105361	-	775869	NR_031253	+				-22999	NM_001281907	-	237893	NR_162416	-
-14898	NM_001076873	-	-933	NM_001191382	-				0	NM_001206428	+	156934	NM_001192771	-
25415	NR_031306	+	-496520	NM_001206948	+				-22033	NM_001105402	+	146337	NM_001102004	+
-46205	NM_001080729	-	21732	NM_174129	-				58	NM_001076911	-	125821	NM_001206044	-
11357	NM_001046070	-	-151088	NM_001101225	-				3186	NM_001075442	+	116989	NM_174306	-
484153	NM_001077909	+	-24758	NM_001205320	-				10978	NM_174674	+	3207322	NM_001193055	-
-368826	NM_174198	+	11011	NM_001024486	+				28741	NM_001101921	-	-337	NM_001046297	-
-11930	NM_173935	+	-24801	NM_001034224	-				-1011	NM_001205803	+	-518657	NM_001024520	+
22976	NM_001192146	-	-250560	NM_001192043	-				497884	NM_001077850	-	67659	NM_001195052	-
89412	NM_001159566	+	222336	NM_001078012	+				-57	NM_001206455	-	30132	NM_001110074	-
-6347	NM_001206214	-	264936	NM_001113317	-				0	NM_174672	-	101486	NM_001192836	-
28422	NM_173992	-	69042	NM_001099200	+				-38157	NM_174702	-	-114605	NM_001164418	+
-74872	NM_001192348	+	-57217	NR_031249	+				0	NM_001193021	+	332574	NM_001075310	-
38620	NM_174045	-	-25313	NM_001008664	+				0	NM_001077878	+	38594	NM_001035357	+
-215537	NM_001192135	+	-538982	NM_001163249	+				49247	NM_001105458	-	-797097	NR_107826	+
363884	NM_001077850	-	-36563	NM_001040576	+				52625	NM_001206013	+	-241393	NR_031016	+
8583	NM_001035504	+	-42464	NM_001078128	-				-62449	NM_001205453	+	445023	NM_001105637	-
-7717	NM_001192814	-	166960	NM_176655	-				17893	NM_001099074	+	208618	NM_001101122	+
-13808	NR_107782	-	861532	NM_001192346	-				-115746	NM_001205586	+	376	NM_001205441	-
14448	NM_001076306	+	-105296	NM_205776	+				-61842	NM_001191544	+	-34127	NM_001076211	+
-23623	NM_001115084	+	-23206	NM_001272008	-				0	NM_001038151	+	-2285093	NM_001191190	-
-70778	NM_174568	+	-15517	NM_001102198	-				0	NM_001037815	+	81489	NM_001190424	-
-58712	NM_001100327	-	8342	NM_001164265	-				-1890	NM_001076276	-	446884	NM_001077850	-
439178	NM_001193137	+	10599	NM_001193199	+				0	NM_001101196	+	-76434	NM_001076326	+
-59120	NM_001205359	-	552749	NM_001206093	+				68630	NM_001077039	-	1821	NM_001105617	+
7969	NM_001102209	-	7527	NM_001046146	-				71540	NM_001206674	+	-618342	NM_001076022	-
31392	NR_162225	-	19545	NM_001077833	-				0	NM_001075455	+	-2305	NM_001114525	-
17163	NM_001034513	+	475086	NM_001192445	-				0	NM_001101210	+	-2449469	NM_001205680	-
931884	NM_001075818	+	31544	NM_001034415	-				-59713	NM_001105006	+	0	NM_001075378	+
65363	NM_001102543	-	7156	NM_001078058	+				0	NM_001205919	-	-1944557	NM_001098466	+
2024	NM_001080277	+	-13599	NM_001099732	+				178591	NM_001076896	-	28491	NM_001075551	+
117786	NM_001191191	-	128801	NM_001077917	-				0	NM_174754	+	302752	NM_001076542	+
30491	NM_001191453	-	-78211	NM_001192299	-				-143	NM_001075956	+	273	NM_001099187	-
4134	NM_001075490	-	18450	NM_001205936	-				13922	NM_001101215	-	35840	NM_001001139	+
-118206	NM_001272008	-	4575	NM_001192756	-				24922	NR_162273	+	226830	NM_001100340	-
7174	NM_001075450	+	182238	NM_001205971	+				0	NM_001079590	-	3282	NM_001076525	-
62815	NM_001191189	+	-83910	NM_001081583	+				92222	NM_001076432	-	51261	NR_162387	+
-225691	NM_001191273	-	-39948	NM_001075252	+				2491	NM_001113762	+	-141414	NM_001034565	-
-58662	NM_001080255	-	-551979	NM_001206487	+				-119071	NM_001097988	+	418424	NM_001206156	-
1566	NM_001001173	+	617695	NM_001077974	-				-303668	NM_001079797	+	-91500	NM_001193013	-
24700	NM_175781	-	6270	NM_001075127	+				469	NM_001105644	+	59959	NM_001166486	-
-33708	NM_001205599	-	-76160	NM_001110093	+				-5115	NM_001046548	-	87973	NM_001046438	+
67606	NM_001191156	+	64399	NM_001034498	-				14228	NM_001097983	+	-34413	NM_001105043	-
58602	NM_001205879	-	199031	NM_001193146	-				28062	NM_001205979	-	-67472	NM_001075877	+
-190199	NM_001102251	+	182650	NM_001076296	+				38642	NM_001034531	-	21673	NM_001101909	+
1081	NM_001101846	-	-59953	NM_001191171	-				132817	NM_001192847	-	275933	NM_001192921	+
877	NM_001035503	-	-63286	NM_176619	+				120316	NM_001192962	-	451	NM_174013	+
-227659	NM_001083507	+	25664	NM_001075487	+				12071	NM_001193133	-	668295	NM_001319891	+
-65221	NM_001206900	-	-34640	NM_001076075	+				8808	NM_001076029	+	-25709	NM_001205930	+
28421	NR_031244	-	-90156	NM_001192160	-				-6237	NM_001102373	-	-213479	NM_001081528	+
21305	NM_001145131	-	30233	NM_001205815	+				-4089	NM_001040589	+	115536	NM_001102256	-
-25798	NM_001034756	+	62986	NM_001034793	+				94386	NM_001077080	+	58056	NM_001076007	+
13834	NM_001075126	+	-127799	NM_001102263	+				0	NM_001024542	+	-148120	NM_001205359	-
-121723	NM_001105447	+	-66039	NM_001037466	+				-129728	NM_001035049	+	4161	NM_001205948	+
19070	NM_173887	-	19442	NM_001206526	-				-53599	NM_001098975	-	-33660	NM_001076985	+
-38637	NM_001099151	-	4499	NM_001099066	+				0	NM_001206903	+	-16956	NM_001109999	+
-265425	NM_001206406	-	-561043	NM_001015551	-				-25942	NM_001098028	-	-40419	NR_129528	+
137603	NM_001166615	-	477615	NM_001098150	-				43	NM_001105363	-	7646	NM_001034374	-
188898	NM_001080909	+	-238366	NM_174192	+				0	NM_001102334	-	383153	NM_001077909	+
-36892	NM_001015526	+	43027	NR_162209	+				-30	NM_001098129	-	-1707739	NM_001102212	-
87572	NM_001193154	-	-182491	NM_001206907	-				-319467	NM_001102256	-	755	NM_001034424	-
-595804	NM_001015537	-	70089	NM_001076551	-				-13865	NR_030828	+	209406	NM_001163777	-
11815	NR_031048	-	-171259	NM_001076200	-				-15263	NM_001105200	-	12115	NM_001198996	-
1967	NM_001077849	+	68463	NM_001099041	+				-77705	NM_001076229	+	-124339	NM_001077126	-
47482	NM_001077938	-	92742	NM_001098902	+				159	NM_001008668	+	-1453	NM_001102006	+
98702	NM_001166567	-	-919796	NM_001192535	+				46295	NM_001080280	-	1112	NM_001075557	-
182198	NR_162250	-	206963	NM_175800	-				-951796	NM_001192535	+	-70173	NM_001075579	+
-80916	NM_001192918	+	-30795	NM_001025344	+				-421	NM_001035399	+	104864	NM_001193103	+
126473	NM_181011	+	21262	NM_001102122	+				-48284	NM_001015648	+	-3003	NM_001101204	+
1368	NM_001077486	-	89682	NM_001195051	-				-124598	NM_001035288	-	-190101	NM_174079	+
-158119	NR_038117	+	-44350	NM_001205548	-				5094	NM_001103281	+	42560	NM_001193087	-
34337	NM_001105433	+	-36845	NM_001102213	+				782	NM_001082458	-	-92546	NM_001076823	-
-32358	NR_107819	+	23592	NM_001192114	+				0	NM_175715	-	0	NM_001075600	-
3212	NM_001193122	-	-104079	NM_001040529	+				0	NM_001083674	+	-406	NM_001078094	-
351076	NM_001191264	-	4504	NM_001076080	-				205814	NM_001206816	+	28925	NM_001163413	+
41914	NM_001192368	-	-15415	NM_001046471	+				76070	NM_001076186	+	-305731	NM_001102354	-
-19560	NM_001099363	-	56	NM_001075718	+				0	NM_001075370	+	228837	NM_174373	-
1641	NM_001105454	+	577198	NM_001206483	-				0	NM_001192125	+	-46106	NM_001014883	+
36328	NM_203358	+	30669	NM_001081593	-				-4861	NM_001192494	-	95187	NM_173969	+
-24789	NM_001040602	+	152730	NM_001076128	+				-15822	NM_001075800	-	-12280	NM_001100362	-
20214	NM_001040596	+	75021	NM_001206815	-				138	NM_001014899	+	0	NM_176655	-
-71159	NM_001102019	-	1174	NM_001102516	+				-119787	NM_001099710	+	-238662	NM_001206394	+
-9009	NM_001035436	+	35183	NM_001076545	+				-321602	NM_001038192	+	-135733	NR_162372	-
138777	NM_001045909	+	317729	NM_001075758	+				177	NM_001075652	+	30387	NM_001046133	+
4111322	NM_001193055	-	-204738	NM_001101196	+				0	NM_001105443	-	-1246357	NR_030842	-
8442	NM_001206526	-	21208	NM_001076547	+				-36787	NM_001001597	+	6789	NM_001098911	-
-16452	NM_001205464	+	12696	NM_001098946	+				79398	NM_001164418	+	612933	NM_001099142	-
8711	NM_001076461	+	-15196	NM_001034744	+				13247	NM_001077137	+	-18043	NM_001077910	-
28801	NM_001207029	-	-71526	NM_001192838	-				104536	NM_001075275	+	8012	NM_001144088	+
7428	NM_001102012	+	-217981	NM_001192595	-				-141	NM_001040514	+	63589	NM_001046595	+
-105981	NM_001192595	-	-15283	NM_001081522	-				-773357	NR_030842	-	87729	NM_001075287	+
7990	NM_001205629	-	0	NM_001046134	-				6278	NM_001192871	-	0	NM_001103228	-
227641	NR_031173	+	-59984	NM_001076047	-				153477	NM_001075578	-	-7511	NM_001109966	+
590443	NM_001192518	+	-155297	NM_001098033	-				0	NM_001075221	-	10032	NM_001029845	-
-122285	NM_001302668	+	-67876	NM_001034303	+				54922	NM_001206271	+	-67793	NR_031003	+
-29632	NM_001075428	+	-472596	NM_001098462	-				-728	NM_001045875	+	3058	NM_001040557	+
5325	NM_174265	-	678329	NM_001206759	+				105541	NM_001101879	+	-29377	NM_001206270	+
141763	NM_174276	-	31257	NM_001046599	-				-32131	NM_001001164	+	-44355	NM_001143857	+
302846	NM_173999	-	23817	NM_001099025	+				226	NM_001035471	-	6043	NM_001304343	+
-317327	NM_001034616	+	19410	NM_001205835	+				67792	NM_001192299	-	6395	NM_001205862	-
198773	NM_001105640	+	-281657	NM_001192709	-				114	NM_181032	+	-5944	NM_001076810	+
17308	NM_001077871	-	47055	NM_174361	+				-1292912	NM_001034038	-	-24933	NM_001076913	-
13635	NM_001081539	+	621048	NM_001143866	+				-70774	NM_001078079	+	-215831	NM_001192795	-
35592	NM_001192114	+	10401	NM_001035269	+				-741	NM_001206803	+	492092	NM_001035082	+
12885	NM_001102043	-	0	NM_001102523	-				222	NM_001166564	+	354352	NR_162311	+
151678	NM_001075193	-	106659	NM_001077894	+				-224640	NM_001076164	-	-310563	NM_001205981	+
4654	NM_001105040	+	9875	NM_001083448	-				328	NM_001046234	+	220804	NM_001206877	-
77921	NM_174507	+	-16199	NR_031044	+				-36818	NM_001101870	-	-60835	NR_031210	-
-6071	NM_001097988	+	177358	NM_001076439	-				-16967	NM_001077041	+	462	NM_001100339	+
-15721	NM_001034750	+	-35611	NM_001075600	-				-3973	NM_001101244	+	-8707	NR_036384	-
26088	NM_001076803	-	8172	NR_162316	+				-102739	NM_001102212	-	30375	NM_174266	-
10711	NR_162231	-	60684	NM_001038063	-				-8978	NM_001040645	-	-5819	NM_173931	-
4444	NM_001101041	-	-18749	NM_001080258	-				-50772	NM_001109803	+	21427	NM_001038540	+
27008	NM_001205446	-	-282627	NM_001035063	-				-378521	NM_001192606	-	8545	NM_001075614	+
10934	NM_001099716	-	-21362	NM_174245	+				4105	NM_174224	-	21010	NM_001103227	-
250021	NM_001083486	+	-364869	NM_001192112	-				0	NM_001012673	+	67582	NM_001013606	-
0	NM_001076484	+	-158195	NM_001098134	+				22089	NM_001046046	-	14886	NM_001205308	+
-4799	NM_001192414	-	-967	NM_001192788	+				-153	NM_001038688	-	6927	NM_001077836	+
67293	NM_001075964	+	100342	NM_001078085	-				6794	NM_001034045	-	4978	NM_001193041	-
18889	NM_001205824	-	57299	NM_001100298	+				-64835	NM_001102355	+	131	NM_001075697	-
21502	NM_001099040	+	-128428	NM_001206770	+				0	NM_001105448	-	64786	NM_001205420	+
9768	NM_001191247	+	526	NM_177944	+				16649	NM_001024538	-	338895	NM_001075626	-
48197	NM_001205639	-	-6448	NM_177515	-				181849	NM_001083648	-	-141064	NM_001359988	+
34741	NM_175789	+	-996990	NM_001046094	+				337729	NM_001075287	+	-108254	NM_001075175	+
363600	NM_001205725	-	190094	NM_001103346	-				342933	NM_001192921	+	-53784	NM_001038064	+
433012	NM_001144088	+	61618	NM_001192021	+				15068	NM_001191458	-	6999	NM_001192227	-
252	NM_001101251	-	291121	NM_001206529	+				-2059	NR_036356	-	108262	NM_001102122	+
5331	NM_001100380	+	17714	NM_001099162	+				0	NM_001102127	-	39010	NM_001075973	-
-22456	NR_107756	-	1312765	NM_001164031	+				-3317	NM_001075854	+	75961	NM_001192439	+
120665	NM_001304554	+	-18225	NM_001244145	+				0	NM_001205446	-	229835	NM_001015594	-
-59509	NM_001098943	-	-189998	NM_001206576	-				3476	NM_001075521	+	16128	NM_175819	-
188682	NM_001195051	-	696	NM_001038544	-				-61734	NM_174824	+	748	NM_001098953	-
189	NM_001075304	+	257641	NR_031173	+				76535	NM_174721	+	-40302	NM_001034210	+
77278	NM_001192942	+	-193526	NM_001102510	+				3334	NM_001025349	+	-85224	NM_001034646	-
-23824	NM_001081737	+	84741	NM_001256561	-				-15049	NM_001099192	+	167929	NR_036357	+
119840	NM_001199026	+	39669	NR_031027	-				0	NM_001103342	-	1239198	NM_001206483	-
20126	NR_107733	+	-697106	NM_001076266	+				99543	NM_001166508	+	0	NM_001102068	+
47658	NM_001101970	-	2606	NM_181028	+				2239	NM_001192281	-	454	NM_174370	+
-18207	NM_001012682	-	1725707	NM_001102140	+				233237	NM_001102116	+	18641	NR_107725	-
-15731	NR_162358	+	-13033	NM_001076246	+				12181	NM_001037491	-	481	NM_001015601	-
85310	NM_001191498	-	431	NM_001075584	-				1666	NR_107854	-	-189441	NM_001034375	+
27461	NM_001206330	+	-378987	NM_174407	+				0	NM_001034208	+	-7160	NM_001101047	+
11625	NM_001075161	-	109598	NM_174106	+				9	NM_001046364	-	-29687	NM_001100366	+
4835	NM_001205840	-	22372	NM_173907	+				68476	NM_001083369	+	-22081	NR_162246	-
-185728	NM_001163783	+	-124527	NM_001109793	+				-73711	NM_001045941	-	-422035	NM_001112674	-
-9770	NM_001035425	+	494230	NM_001076122	-				8924	NM_001192297	+	17466	NM_001192135	+
-157195	NM_001098134	+	0	NM_174167	+				-652	NM_001099068	+	-109999	NM_001104998	+
-9527	NM_001046080	+	141293	NM_001192151	-				-158858	NM_001102259	+	-1316	NM_001034586	+
-144423	NM_001192389	-	212378	NR_031111	-				-94	NM_001013604	+	-6934	NM_001034369	-
728719	NM_001014982	-	4415	NM_001103230	-				-58767	NR_162315	-	-2069397	NM_001002886	+
8086	NM_001098164	-	-1319692	NM_001033936	-				-18742	NR_031195	-	17745	NM_001192536	+
58459	NM_001076954	+	355701	NM_001014927	-				-14795	NM_001244591	+	70607	NM_001010993	+
-561673	NM_001163938	-	-68716	NM_001105633	-				0	NM_001083505	-	-347298	NM_001103256	-
119626	NM_001317794	+	271957	NR_162355	-				17220	NM_174603	-	72833	NM_174101	-
14589	NM_001098976	-	122168	NR_031339	-				-148337	NM_174644	+	769532	NM_001101223	+
9657	NM_001271990	+	-23427	NM_001076018	+				9238	NM_001102017	-	46900	NM_001038034	+
176	NM_001206305	+	59743	NM_001077031	+				822	NM_001034322	-	-87371	NR_031355	-
52929	NR_036357	+	226726	NM_001205793	-				31960	NM_001015631	-	247908	NM_001099152	-
-63954	NM_001081526	-	228959	NM_001166486	-				-68517	NM_001102064	+	138245	NM_001075231	+
92922	NM_001076520	+	-169633	NM_001205774	-				-23616	NM_001001169	+	3463	NM_001244611	-
-155776	NM_001101254	+	0	NM_001206574	-				-19482	NM_001098098	-	-1243377	NM_001101150	-
13751	NM_001015674	+	1779092	NM_001035082	+				26254	NM_001099098	-	66893	NM_001098988	+
-9242	NR_031366	-	-43087	NM_001076343	+				0	NM_001098102	+	86089	NM_001046068	-
-339818	NM_001192174	-	66943	NM_001038572	+				-309979	NM_001206487	+	24894	NM_001103318	+
86125	NM_001193210	-	-42671	NM_001038671	+				-32462	NM_001191482	+	-88870	NM_176643	-
19168	NM_001102355	+	-33293	NM_001128069	+				229628	NM_001083748	+	4227	NM_001206895	+
96629	NM_001046058	-	123217	NM_001098094	+				-231	NM_001105463	-	57576	NM_001314058	-
-946	NM_001040512	-	-405297	NM_001193203	+				0	NM_001098970	+	-676259	NM_001046430	-
-63012	NM_001078138	-	0	NR_030826	+				-63689	NM_174458	-	-53283	NM_001168003	+
35696	NM_001035372	-	5533	NM_001034475	-				0	NM_001206814	+	309	NM_174347	+
0	NM_001035385	-	-409101	NM_001192319	-				-53913	NM_175803	-	-147556	NM_001205786	+
561301	NM_001038167	-	80935	NR_031114	-				20310	NM_001101922	-	-13345	NM_001075856	+
-845912	NM_001034038	-	42625	NM_174248	-				-537821	NM_001035101	+	-1581187	NM_001098099	-
69684	NM_001193072	+	-651163	NM_001192673	+				63876	NM_001014384	-	110490	NM_001191378	+
31104	NM_001034215	+	-560	NM_001192518	+				0	NM_001101939	-	51627	NM_001077874	+
62158	NM_001077932	-	25655	NM_001099950	-				68105	NM_001076873	-	-196813	NM_001145232	-
15778	NM_001192217	-	-29523	NM_001102079	-				-136408	NM_001206366	+	215576	NM_001102092	+
-276610	NR_031241	-	-45402	NM_001206387	+				-25959	NM_001105628	+	808	NM_001098134	+
-66454	NM_001192555	+	-326823	NM_001144083	+				75784	NM_001080331	+	820897	NM_001076266	+
-101979	NM_001206487	+	-111562	NM_001030318	+				0	NM_001193153	-	-17045	NM_176641	-
-20277	NM_001105337	+	12891	NM_001105330	-				-1293	NM_001242346	+	-38242	NR_162200	+
35699	NM_001205398	-	-563511	NM_001098020	-				-12761	NM_001205903	-	-1320684	NM_174480	-
29647	NM_001102181	-	-41656	NR_031036	-				132841	NR_030838	-	611276	NM_001011681	+
-90047	NM_001083641	+	-50635	NM_001101305	+				-63361	NM_174037	+	518872	NM_001206757	-
306030	NM_001206687	-	-24781	NM_001037483	+				0	NM_001192518	+	-846528	NR_031271	+
-22012	NM_001109798	+	6535	NM_001035453	-				10603	NM_001166615	-	-61691	NM_001075846	+
-3197	NM_001075901	-	-55	NM_001080319	-				146	NM_001083466	+	-3817	NM_001102185	+
-24325	NM_001076371	+	-55686	NM_001191468	-				-196	NM_001034744	+	34573	NM_001075201	+
17566	NM_001098149	+	371	NM_001077074	-				-9453	NM_001046016	+	12615	NM_174318	-
-8659	NM_001076425	+	-16366	NM_001034621	-				0	NM_001046566	-	-974139	NM_001078165	-
0	NM_205798	-	-3901	NR_030859	+				5653	NM_001205548	-	-146125	NM_001083638	-
83579	NR_162403	-	274545	NM_001281902	-				-2868	NM_001077111	-	19391	NM_001206668	+
461892	NM_001205531	+	-100053	NM_001034232	-				36902	NM_174143	-	266119	NM_001206664	-
-115234	NM_001075401	+	-175911	NM_176660	+				574	NM_001083490	-	16240	NM_001101197	-
-34197	NM_001101882	+	12278	NM_001191476	+				7065	NM_001035485	+	85119	NM_001046624	+
-2764	NM_001192281	-	-35520	NM_001101051	-				-50953	NM_001191171	-	-10483	NM_001205970	-
-161635	NM_001101305	+	-49976	NM_001002883	+				101	NM_001045939	-	-154116	NM_174602	+
91438	NM_001046617	-	-141120	NM_001244214	-				0	NM_001076371	+	53051	NM_001039961	+
-5199	NM_001192111	+	-22854	NM_001099379	-				-22730	NM_001192920	+	-970062	NR_030987	+
-10730	NM_180995	+	372153	NM_001077909	+				-47093	NM_001037587	-	330206	NM_001045947	+
0	NM_001205796	+	5092	NM_001034552	-				35073	NM_001076952	-	-35347	NM_001076527	-
-44352	NM_001172594	+	-7687	NM_001075565	-				208973	NM_001046438	+	-1126543	NM_001079609	-
-18258	NM_001075932	+	1551	NM_001046379	+				-8088	NM_001103232	+	-19914	NM_001076551	-
-261776	NM_173923	+	0	NM_001098057	+				-4625	NM_001192662	+	-25412	NM_001102011	+
-126271	NM_001206070	-	370166	NM_001102040	-				-305	NM_001034417	+	52985	NR_107751	-
26231	NM_001077988	-	-726226	NM_001101863	+				-6401	NM_001205879	-	113922	NM_001076520	+
-12028	NM_001193155	+	-16386	NM_001083488	+				99943	NM_001192169	-	-28636	NM_205804	-
23415	NM_001098920	+	1218169	NM_001192614	+				53339	NM_001103298	+	-3856	NM_001075477	+
-7228	NM_001075810	+	16529	NR_030860	-				16900	NM_001034618	-	-131727	NR_038137	+
-35119	NR_036348	+	-603779	NM_001081595	+				-1685	NR_162216	+	4299	NM_001192270	+
19764	NM_001098955	-	-132430	NM_001205478	+				47491	NM_001075551	+	-74835	NM_001077000	+
-121304	NM_001205872	-	-635480	NM_001075591	-				21251	NM_001205773	+	14548	NM_001206169	-
45272	NM_173978	-	-72283	NM_001046531	-				0	NM_001082615	+	-491245	NM_001192048	-
-3891	NM_001075557	-	-29396	NM_001076423	-				-441	NM_001192948	+	399484	NM_001206608	-
-5507	NM_174388	+	-40912	NM_174315	+				0	NM_001206011	-	31918	NM_001105050	+
8371	NM_001075955	-	-18325	NM_001076371	+				4958	NM_001081594	+	37802	NM_001193220	-
33111	NM_001079781	-	15095	NR_031254	+				-538	NM_001037473	-	-20825	NM_174653	+
-11189	NM_001076333	+	-3695	NM_001076119	+				-33733	NM_001205642	+	285863	NM_001078070	+
27108	NM_001102276	+	-175028	NM_001192468	+				-24402	NM_001038176	+	45274	NM_001206550	+
48429	NM_175821	+	3711	NM_001110189	+				44705	NM_001081612	-	1127169	NM_001192614	+
-130151	NM_001080214	+	-9169	NM_173897	-				1111	NM_001076497	+	-18355	NM_001105619	-
46924	NM_001102308	+	631856	NR_162295	-				7693	NM_001075124	+	125752	NM_001103163	-
210486	NM_001192836	-	-50462	NM_001076256	+				-75533	NM_001192985	-	57623	NM_001077946	+
37303	NM_001034719	+	-124232	NM_001206096	+				28724	NM_001105257	-	-150	NM_001035426	+
84	NM_001192338	+	-9925	NM_001075781	-				2966	NM_001015612	+	-100005	NM_001083441	-
35692	NM_001075645	+	-37992	NM_001205619	+				-270531	NM_001113309	-	-443049	NR_162318	-
306876	NM_001076211	+	-20043	NM_001077910	-				-55673	NM_001034806	+	58854	NM_001076854	+
-1912	NR_162417	-	0	NM_001205734	+				60424	NM_001206156	-	787869	NR_031253	+
-147	NM_001110194	+	707117	NR_162429	-				33263	NM_001206138	+	59459	NM_001076954	+
-64540	NR_031308	+	11025	NM_001075465	-				0	NM_205785	-	40925	NM_001305013	+
50116	NM_001045880	+	117450	NM_001102522	-				5235	NM_001046613	+	-537227	NR_030909	-
35677	NM_001098981	-	319399	NM_001080332	+				102069	NM_001081725	-	-14443	NM_001082607	+
339803	NM_001038578	-	19186	NM_001113538	-				13314	NM_001083655	-	-35264	NM_001045997	-
56589	NM_001046595	+	251	NM_001105493	-				124224	NM_001035402	+	44396	NR_159950	-
-21972	NM_001192634	-	2096	NM_001206139	-				7553	NM_001035081	-	-32506	NM_173893	+
61302	NM_001076366	-	-907692	NR_162418	-				0	NM_001098468	-	56450	NM_001191417	-
3964	NM_001105649	+	699	NM_001034319	-				-24188	NM_001083771	+	54943	NM_174736	-
15221	NR_030844	+	-52656	NM_001205719	-				0	NM_001040563	-	-288339	NM_001075510	-
-26444	NM_001075130	+	0	NM_173938	-				0	NM_001105430	-	-204879	NR_031006	+
-10127	NM_001035413	-	-302927	NM_001034503	-				172	NM_001046130	+	646373	NM_001038140	+
13679	NM_173933	+	140271	NM_001083443	+				0	NM_001034691	+	-154516	NM_001192024	-
190257	NM_001076396	+	-1390	NM_001046281	+				-38401	NM_001048182	-	-178143	NM_001113320	-
697	NM_001193182	+	-9477	NR_030874	+				35649	NM_001075443	-	12638	NM_001075637	+
-362731	NM_001102354	-	6343	NM_001046147	+				-453528	NR_031271	+	56814	NM_001206816	+
20707	NM_001083388	+	-1441	NM_001192248	-				115570	NM_001010992	-	2974	NR_036327	-
-14353	NM_001035283	-	-31317	NM_001083512	-				0	NM_001192530	+	2387	NM_001015527	+
296083	NM_001076456	+	-21160	NM_001101047	+				308929	NR_036357	+	160449	NM_001192331	-
0	NM_177505	+	81092	NM_001105044	+				360957	NR_162355	-	-89397	NR_144938	+
7598	NR_030950	-	1848373	NM_001038140	+				119860	NM_001205792	+	-594503	NM_173975	-
11281	NM_174615	-	-876632	NM_001205307	+				-15922	NM_001193152	-	39073	NR_162390	+
-19672	NM_001109814	-	-86469	NM_001075739	-				0	NM_001098994	+	4175	NM_001102508	+
144925	NM_001305013	+	918221	NM_001206040	-				-82202	NM_174599	-	81202	NM_001034449	-
13600	NM_001099102	-	-19171	NM_001076460	-				67275	NM_001163783	+	1504	NM_001103347	-
36276	NM_001099705	+	-1784739	NM_001102212	-				4085	NM_001046325	+	336508	NM_001192884	-
0	NM_001100378	-	962	NM_001098877	+				-21467	NM_001205326	+	581	NM_001025339	+
64750	NM_001076537	-	-194574	NM_175821	+				213190	NM_001145232	-	3953	NM_001040598	-
-32120	NR_137293	+	-295058	NR_107736	-				-23853	NM_001083766	-	-28802	NM_001113315	-
-26480	NM_001166607	-	1118719	NM_001014982	-				10917	NM_001075413	+	82682	NR_030948	+
-7154	NM_001083648	-	19386	NM_001192249	+				-12698	NM_001083399	-	48964	NM_001206754	-
1011	NM_001205619	+	27687	NM_174596	+				18352	NM_173954	+	13585	NM_001105611	+
10682	NM_001001441	-	-60067	NM_001102548	-				120089	NM_001206273	+	105141	NM_001192226	-
-370314	NM_001191356	+	1773441	NM_001079594	-				-32335	NM_001192728	-	4864	NR_030958	+
2770	NM_001101054	-	422959	NM_001192034	-				-38005	NM_001191343	-	-63687	NM_001192962	-
43	NM_001192075	-	-1465	NM_001193058	-				194094	NM_001103346	-	11660	NM_001034482	+
8119	NM_001035470	-	-43127	NM_001076211	+				5349	NM_001098870	+	19357	NM_001102480	-
-46705	NM_001205962	+	13177	NM_001083664	+				-263143	NM_001075941	+	-65479	NM_001113728	+
-914563	NM_001205981	+	-13850	NM_001244304	-				15006	NM_001168245	+	-20264	NM_001193138	-
-61966	NR_031193	+	-13182	NM_001206044	-				42224	NM_001045974	+	586	NM_001192787	+
21264	NR_030804	+	117933	NM_001101932	+				228172	NM_001081740	+	-56071	NM_001075354	+
-670408	NM_001035442	-	12602	NM_001102353	+				0	NR_031260	-	-25701	NM_001076366	-
-83799	NM_001102263	+	-42349	NM_001205479	+				29532	NM_001082444	+	2105	NM_001076873	-
47610	NM_001040562	-	11793	NM_001046575	+				866	NM_001034507	+	-409314	NM_001191356	+
47824	NM_001078014	+	648721	NM_001114189	+				19808	NM_001098134	+	-34763	NM_001205579	+
-15324	NM_001007816	+	-92067	NM_001038027	-				13782	NM_001034461	-	-1939692	NM_001033936	-
-145743	NM_001046545	-	39872	NM_001206761	-				78310	NM_001192588	+	13374	NM_001281899	-
596578	NM_001205483	-	3273	NM_001143865	+				-518830	NM_001206476	+	50243	NM_001046213	-
316051	NR_031277	-	-7609	NR_031121	-				-139	NM_001101057	-	-535826	NM_174198	+
87727	NM_001204119	+	-26710	NM_001206338	-				138612	NM_001014938	-	-8786	NM_205790	+
15526	NM_175790	-	-43079	NM_174134	+				911383	NM_001191240	-	25116	NM_001045880	+
-515	NM_001192184	-	4158	NM_001206280	-				-188288	NM_001166510	+	105	NM_001168706	+
296	NR_036366	+	21489	NM_001190424	-				-213710	NM_001206338	-	-14954	NM_174527	+
12725	NM_174146	-	-3789	NM_001040602	+				0	NM_174562	-	996	NM_174158	+
55279	NM_001010996	-	46594	NM_181009	+				-3255	NM_001015531	+	-1040212	NM_181033	+
21911	NM_001245934	-	166948	NM_001081537	-				12823	NM_001078041	+	64100	NM_001205772	-
19785	NM_001077841	-	0	NM_001078041	+				-13017	NM_001014393	-	-33831	NM_001015552	-
727	NM_001167894	+	-54907	NR_162254	-				33427	NM_174584	+	-16581	NM_173992	-
32351	NM_001034564	-	-14646	NM_001046070	-				5813	NM_001035099	-	50864	NM_001099015	+
248741	NM_001256561	-	55861	NM_001369911	+				216478	NM_001206322	-	-115727	NR_036374	-
2889441	NM_001079594	-	-4953	NM_001206639	+				-60707	NM_001077051	+	367376	NM_001105394	-
-43446	NM_001098949	-	104804	NM_173951	-				-13727	NR_036374	-	21230	NM_001206749	+
4441	NM_001105051	+	-211035	NM_174761	-				52434	NM_001102306	+	-24807	NM_001076427	+
-10457	NM_001083647	+	4125	NM_001101140	-				23	NR_031075	+	320230	NM_001076122	-
-81083	NM_001081728	-	93876	NM_001076147	-				0	NM_001192647	-	-1543478	NM_174238	+
72768	NM_001192343	+	-33889	NM_001098935	-				0	NM_001076882	-	-1342823	NM_001144083	+
-55528	NM_001113282	+	50376	NM_001105394	-				0	NM_174487	+	388115	NM_001166522	-
444797	NM_001099028	-	5574	NM_001192717	+				13089	NM_001192632	-	162189	NM_001192474	-
-64626	NM_001034484	-	11933	NM_001099142	-				2513	NM_001014861	+	-98592	NM_001192821	-
-152633	NR_030832	-	5557	NM_001098919	+				30643	NM_001076538	+	-13788	NM_174735	-
96229	NM_001192388	-	85344	NM_001101913	-				3203	NM_001078046	+	-190927	NM_001075386	-
33495	NM_001206824	+	15706	NM_001114626	+				23048	NM_001098991	+	152788	NM_001192451	+
-35171	NM_001101274	-	175635	NM_001076389	+				-3471	NR_162347	+	-524702	NM_001038548	-
273073	NR_162390	+	1015	NM_001040560	-				108	NM_181035	+	75596	NM_001077921	+
-15055	NM_001101231	+	12238	NR_030969	-				81499	NM_001105255	+	-131188	NM_001083771	+
-7549	NM_174370	+	-106845	NM_001077932	-				144315	NM_001242572	+	28371	NM_001075955	-
8393	NM_001075589	+	21996	NM_001037451	-				4284	NM_001105013	+	7425	NM_001075445	+
-40793	NM_001080264	-	7269	NM_001099178	-				-23216	NM_001078154	-	-45292	NR_162231	-
-3227	NR_107758	-	678023	NM_001035287	-				28614	NM_001206050	-	-18389	NM_001038100	-
186540	NM_001206674	+	-72329	NM_176669	-				19714	NM_001076446	-	-114290	NM_001034525	-
2376	NM_001192661	-	3993	NM_001205607	-				26929	NM_001191401	-	7170	NM_001037245	-
18544	NM_001034415	-	5186	NM_001205729	+				4356	NM_001098046	-	404189	NM_001289793	-
38829	NM_001192449	-	-50672	NM_001205745	+				152	NM_001109981	-	21569	NM_001105452	+
-200035	NM_001105620	-	126937	NM_174413	+				-50799	NM_001102263	+	28137	NM_001080225	+
-38157	NM_001192900	+	-445826	NM_174198	+				46925	NM_001104978	-	-47443	NM_001035306	-
-129410	NR_031384	+	234604	NM_001078073	-				263	NM_001037600	+	-3773	NM_001206610	+
-9154	NM_001075542	+	120132	NM_001110074	-				-23867	NM_001192029	-	86	NM_177516	+
0	NM_001101955	+	-75010	NM_001035332	+				-31440	NM_001206248	+	0	NM_174497	+
10363	NM_001205790	-	-18530	NM_174762	+				5610	NM_001076941	-	24231	NM_001324544	+
126083	NM_001076805	-	10839	NM_001014880	+				-90014	NM_001078038	+	-203162	NR_107778	+
15563	NM_174474	+	-59419	NR_129528	+				0	NM_001099000	-	-241231	NM_176638	+
-7916	NM_001206304	-	2542	NM_001080335	-				41788	NM_001192451	+	102314	NM_174458	-
-25133	NM_001113302	+	-10319	NM_001177596	-				-371	NM_001031756	+	-5155	NM_001077023	+
105166	NM_001102312	+	6572	NM_001014923	+				51	NM_001192251	-	1708	NM_001098471	-
17371	NM_001015619	+	-82	NM_001038620	-				-62372	NM_001075928	-	-1302652	NM_001099068	+
114223	NM_001102032	-	-121173	NM_001100340	-				3453	NM_001076875	+	70452	NM_001206873	-
18232	NM_001113284	+	85014	NM_001037487	-				-170760	NM_001046213	-	1244860	NM_001205973	-
3689	NM_001346430	+	-74045	NM_001035351	-				-3528	NM_001205934	+	-14165	NM_001075205	-
372341	NM_001076938	+	5134	NM_001075490	-				62055	NM_174361	+	-4198	NM_001013599	+
-26810	NM_177494	-	4924	NM_001192297	+				0	NM_001191335	+	-587417	NR_031371	+
-500596	NM_001098462	-	326040	NM_001205490	-				-71276	NM_001206166	+	56298	NM_001205962	+
26793	NM_001046575	+	30647	NM_001102181	-				304030	NM_001206687	-	-10240	NM_174276	-
337603	NM_001191328	+	4426	NM_001014887	+				692	NM_001100306	+	218132	NM_001192058	+
-27750	NM_001192589	+	-4124	NR_030847	-				64957	NR_107822	-	76289	NR_030872	-
346989	NR_030922	-	-324602	NM_001038192	+				28696	NM_001035372	-	34976	NM_001076177	+
122907	NM_001192255	+	193566	NM_001191193	+				-1356	NR_031158	+	-559765	NR_030969	-
-581596	NM_001192586	+	157844	NM_001102019	-				1812	NM_001206412	-	26755	NM_001099161	-
-53656	NM_001075895	+	18687	NM_001206474	-				0	NM_001076086	+	688932	NM_001076336	-
-4195	NM_001076029	+	184754	NM_001075816	+				18306	NM_001045869	+	-376872	NM_001034723	+
-79510	NM_001017949	-	40103	NM_001105652	-				-26190	NM_001076857	+	-13764	NM_001046353	-
-196733	NM_001192250	+	26547	NM_001083715	+				2638	NM_001192649	-	-109702	NM_001081618	+
426936	NM_001113317	-	893	NM_001076949	+				-16552	NM_001082446	+	-279159	NM_001037608	-
-9430	NM_001075201	+	-9453	NM_001192448	-				102376	NM_001205441	-	42551	NM_001205464	+
-92677	NM_001075262	-	128594	NM_001192245	+				3261	NM_001205918	+	145909	NM_001013604	+
178843	NM_001080325	+	-229247	NM_001102534	+				-24823	NM_001205846	-	-112809	NM_001035383	+
81728	NM_001013597	-	26706	NM_001075916	-				0	NM_001034688	-	3933	NM_001101932	+
14374	NM_001098473	-	-62328	NM_001101960	-				211336	NM_001078012	+	-1374	NM_001080312	-
-315599	NM_001098975	-	-22623	NM_001206046	-				-4687	NM_001102351	+	-772463	NM_001076908	+
15521	NM_001098098	-	-253891	NM_001001599	+				0	NM_001038081	-	-464023	NM_001034679	+
13864	NM_001099015	+	-44298	NM_001101106	+				0	NM_001046126	-	-17268	NM_001025331	-
7507	NM_001369852	-	29907	NM_001192255	+				-2409	NM_181009	+	-707726	NM_001035272	+
-431533	NR_107780	+	4159	NM_001038123	+				147499	NM_001035090	+	311647	NR_030988	+
60870	NM_001102490	-	-230659	NM_001083507	+				-13256	NM_001102509	-	-263921	NR_030882	+
1558	NM_001034278	+	-256389	NM_001001156	-				0	NM_001135792	+	-20946	NM_001191280	+
37741	NM_001101921	-	955884	NM_001075818	+				209262	NM_001102122	+	-357880	NM_001205652	+
-65691	NM_001076863	+	18815	NM_001075915	-				-47292	NM_001076461	+	-54248	NM_001034595	-
-3879	NM_001205864	-	1871	NM_001100314	+				-458120	NM_001075824	+	-14775	NM_001192481	+
-6992	NM_001024544	+	225224	NM_001102277	-				-56127	NM_001014383	-	7712	NM_174043	-
1206	NR_162203	-	235606	NM_001192911	-				-26	NM_001193083	-	169196	NM_001114520	+
-99300	NM_001045915	-	115111	NM_174412	-				-18397	NM_181028	+	22663	NM_001083506	-
409856	NM_001075172	+	0	NM_001080325	+				0	NM_001045867	-	131986	NM_001034793	+
3063	NM_001101971	+	77846	NM_001076829	+				-7480	NM_001206175	+	-1567098	NM_174107	+
117187	NM_001076441	+	-14643	NM_001193089	-				-71758	NM_001075446	-	-344115	NM_001105368	-
-157848	NM_001075927	-	-108438	NM_001206968	+				-12195	NM_001101837	+	-2853	NM_001083766	-
24870	NM_001083429	+	272976	NM_001076177	+				186061	NM_001166566	+	-276942	NM_001034355	+
17417	NM_001075835	+	79816	NM_001100326	+				9165	NM_001206164	-	-67535	NM_001075463	-
22818	NM_001206544	+	-1838	NM_001206164	-				-160578	NM_001034487	+	91455	NM_001099057	+
7694	NM_001046242	+	-534657	NM_001015669	-				111684	NM_001193072	+	241840	NM_001099141	+
0	NM_001191342	-	199692	NM_001034805	-				1577	NM_001081622	+	625064	NM_001192604	-
291576	NM_001314058	-	38543	NM_001075723	+				-12894	NM_001206810	-	549883	NM_001075824	+
2718	NM_001105046	+	-37728	NM_174623	-				-11978	NR_162312	-	103867	NM_001102514	+
327072	NM_001076009	-	412	NM_001034329	+				-50404	NM_001192672	+	-67633	NM_001046153	+
3233	NM_001105024	-	-40642	NM_001003900	+				-23868	NR_030846	-	411	NM_001192659	-
-123764	NM_001007817	+	-108980	NM_001193195	+				0	NM_001046274	+	-295776	NM_173923	+
-42274	NM_001075287	+	126429	NM_001046108	+				77760	NM_001192454	-	5933	NM_001075575	+
6528	NM_001192792	-	-522	NM_001015601	-				-31796	NM_001075185	+	-117805	NR_107806	-
-35696	NM_001324541	+	-206158	NM_001038190	-				28737	NM_001101840	-	86030	NM_001075394	-
284	NM_001080334	-	9983	NM_001205617	-				-4797	NR_162203	-	-23724	NM_001206953	-
12716	NM_001075545	-	375	NM_001046168	+				33975	NM_001075994	-	184378	NR_031111	-
-24119	NM_001076800	+	74833	NM_174101	-				-234	NM_001302669	+	297929	NM_205806	+
-176707	NM_001075559	+	48610	NM_001040562	-				-17893	NM_001105491	-	27995	NM_001206964	+
3314	NM_001191480	+	826610	NM_001075798	-				56451	NM_001038517	+	-5154	NM_001075542	+
-108340	NM_001206988	-	15016	NM_001193256	-				231119	NM_174034	-	6615	NM_001101142	-
-28233	NM_001076107	-	-63580	NM_174033	+				0	NM_001206201	-	-170050	NM_001281913	+
-152339	NM_001075510	-	-162385	NM_001101122	+				-61965	NR_162326	+	98146	NM_001040546	-
187030	NM_001075394	-	21047	NM_001076310	+				520	NM_001191385	-	187986	NM_001078091	+
39156	NM_001046540	-	66612	NM_205814	+				-88014	NM_173938	-	203998	NM_001191343	-
31543	NM_001102196	-	-138120	NM_001075824	+				15203	NM_001191178	-	-272342	NM_001206198	+
13370	NM_001098917	-	677239	NM_001007817	+				-10431	NM_001082434	-	87080	NM_174409	+
-127471	NM_001082444	+	2640	NR_103815	+				-238061	NM_001076033	-	-50412	NM_001198991	+
25703	NM_001075947	-	114668	NM_001192728	-				-10619	NM_001075979	+	236021	NM_001083486	+
366651	NM_001102336	-	3924	NM_001075627	-				63126	NR_107733	+	314	NM_001099072	-
-29099	NM_001080353	+	-141806	NM_001046200	-				-6350	NM_174522	-	22331	NM_205793	+
-36589	NM_001077042	-	33955	NM_001113281	-				40048	NM_001192145	-	8510	NM_001103333	+
-64421	NM_001013606	-	251486	NM_001192836	-				-5674	NM_174771	+	-28401	NM_001102353	+
168283	NM_001206827	+	74770	NM_001206108	+				49448	NM_001076306	+	19883	NM_001244214	-
5302	NM_001076217	-	-11308	NM_174038	+				181923	NM_001045976	-	9969	NM_001193178	+
1933	NM_001192148	+	97393	NM_001077948	+				403219	NM_001075939	+	-87202	NM_001038158	-
285	NM_001015622	-	-15337	NM_001206724	-				64791	NM_001083400	-	-228131	NM_001205770	+
48569	NM_001168662	+	13622	NM_001046199	-				-154	NM_001075807	+	7001	NM_001191121	+
49378	NR_031111	-	0	NM_001002892	+				256	NM_001098058	-	24189	NM_001034663	+
-248667	NM_001078012	+	-414	NM_001110062	-				95218	NM_001081609	+	11540	NM_001278571	-
37267	NM_001077139	-	-61478	NM_174238	+				5708	NM_001205908	+	-867923	NM_001101181	+
-183803	NM_001282452	+	-47135	NM_001046516	+				-462	NM_001076256	+	6720	NM_001192532	+
293	NM_001205428	-	26310	NM_001075870	+				32099	NM_001205960	-	-44149	NM_001130759	+
-23193	NM_001046479	+	-86050	NM_205788	+				41917	NM_001192478	-	-10380	NM_001114156	+
8088	NM_174791	+	-38673	NM_001034806	+				-52025	NM_001193041	-	3471	NM_001076521	+
53512	NM_001046244	-	-61410	NR_031384	+				521647	NM_001102181	-	328851	NM_001192241	-
-73745	NM_173986	-	114912	NM_001101939	-				-1758	NM_001075231	+	93509	NM_001034419	-
95496	NM_001206217	-	42469	NM_001007815	-				15376	NM_001035062	-	-12096	NM_001192255	+
131907	NM_174289	+	184526	NM_001077869	-				5811	NM_001075460	-	-286728	NM_001163783	+
36156	NM_001078058	+	-33131	NM_001192275	+				51666	NM_001046297	-	-241837	NM_001102040	-
-17173	NM_001192574	-	88077	NM_001046022	+				24866	NM_001206681	+	21019	NM_001192983	+
140657	NM_001105464	+	-2272	NM_001034325	+				107	NM_001038560	+	4219	NM_174525	+
-21585	NM_001104991	-	-30530	NM_174532	+				111956	NM_001083641	+	1474	NM_001205766	-
36195	NM_001077030	-	13673	NM_001101909	+				18530	NM_001080234	-	5399	NM_001035391	+
-194656	NM_001205719	-	40975	NM_001193155	+				-16825	NM_001206003	+	-22205	NM_001081590	+
948437	NM_001076898	+	3302	NM_001076217	-				-36804	NR_037684	+	40314	NM_174142	-
462646	NM_001046333	+	19769	NM_001102519	-				0	NM_001076442	+	0	NR_031352	+
-11046	NR_031232	+	82595	NM_001205916	-				-433	NM_001101841	-	-482293	NM_001164494	-
781	NM_001102221	+	36591	NR_129532	-				61209	NM_001046334	-	159362	NM_177510	+
398786	NM_001205420	+	23427	NM_001105490	+				25098	NM_001206150	-	290943	NM_001192169	-
-15404	NM_001192672	+	4719	NM_001205433	+				5922	NM_174140	+	809	NM_001242582	+
-521217	NM_001192067	-	-223324	NR_162242	+				-8377	NM_001101300	-	-5416	NM_001038054	-
47222	NM_001101232	+	-177248	NM_001034595	-				74067	NM_001102244	+	459102	NM_001101927	+
19876	NM_001105212	+	2662	NM_001100374	+				-110973	NM_173987	+	15082	NM_001105327	-
21293	NM_176872	-	207173	NR_031002	-				-25664	NM_001037142	+	57	NM_001040512	-
-501554	NM_001083523	+	-9660	NM_001191261	+				9811	NM_001034473	+	29710	NM_001128069	+
-10470	NM_001205650	+	14423	NM_001244408	+				54733	NM_001206028	-	-6880	NM_001205747	-
-54073	NM_001206660	-	-1317	NM_001114514	+				160940	NM_001038224	+	-135830	NR_031002	-
29788	NM_001192451	+	218	NM_174521	-				8994	NM_001046572	-	264952	NM_001083776	-
4563	NM_001206248	+	37353	NM_001206614	-				18709	NM_001045882	+	433784	NM_001080331	+
4312	NM_001081518	-	9457	NM_001076879	+				-13158	NM_001035420	+	9566	NM_001098149	+
1380	NM_175810	-	-16482	NM_001192053	-				130151	NM_001192844	-	10374	NM_001101967	-
54096	NM_001077487	-	-171970	NM_001206238	-				-12696	NM_001324541	+	-343616	NM_001080251	+
-1845	NM_001206280	-	129318	NM_001075989	+				62263	NM_001045877	-	590	NM_001077976	+
-142737	NM_001024929	-	0	NM_001206254	+				17940	NM_001080318	-	1074329	NM_001206759	+
-221353	NM_001110098	+	-1694	NM_001193202	+				56580	NR_046267	+	50280	NM_001046180	-
254624	NM_001101975	-	246298	NM_001083502	+				11176	NM_001206305	+	1587441	NM_001079594	-
4613	NM_001046281	+	-117728	NM_001163783	+				-329412	NM_001024503	+	45476	NM_001192486	-
98812	NM_001206412	-	2994	NM_001075830	+				819933	NM_001099142	-	49334	NM_001025349	+
-55639	NR_031224	-	-13696	NM_001324541	+				10312	NM_001075846	+	13805	NM_001192113	-
424581	NM_001245925	-	-757429	NM_001191342	-				36603	NM_001191328	+	91238	NR_031303	-
-80119	NM_001191136	+	-38111	NM_182655	+				30419	NM_001144106	-	-326092	NM_001191298	+
-19118	NM_001077129	+	9363	NM_001205790	-				15259	NM_001110804	+	-260414	NM_001205489	-
137483	NM_001206732	+	-3180	NM_001099372	+				20244	NM_001038585	-	56919	NM_001099018	+
56947	NR_031196	-	-50672	NM_001109814	-				-15730	NM_001205874	+	2369	NM_001192826	-
196455	NM_001191237	+	-82999	NM_001104998	+				6744	NM_001034323	-	83653	NM_001101303	+
-191980	NM_001105637	-	431875	NM_001035277	+				3615	NM_001103317	-	-13724	NM_001206874	+
126697	NM_001102197	+	72522	NM_001099128	-				-8536	NM_001191410	+	8149	NM_001103287	-
-159103	NM_001205569	-	917661	NM_001034740	+				493121	NM_001206529	+	-140334	NR_031027	-
-14789	NM_174461	-	-127662	NM_001206394	+				23517	NM_001077858	-	187351	NM_174804	-
-13554	NM_001163802	-	-69442	NM_001101912	+				10213	NM_001034402	+	1258300	NM_001192943	+
9261	NM_001105000	+	72855	NM_001099153	+				0	NM_174438	-	-564157	NM_001103315	+
109032	NM_001040518	+	-60971	NM_001082611	+				-121410	NR_031384	+	114797	NM_001099028	-
-246023	NM_175714	+	-41994	NM_001079641	-				611	NM_001076549	+	215455	NM_001080237	-
-172726	NM_001035272	+	-66254	NM_001077084	-				53801	NM_001099101	-	470544	NM_001206020	-
-667023	NM_001034679	+	1883	NM_001205359	-				32194	NR_162247	-	93614	NM_001192609	+
11986	NM_001034793	+	7563	NM_001099090	+				105910	NM_001101245	-	36942	NM_001076033	-
116512	NM_001099164	+	1595	NM_001192096	-				0	NM_001192561	-	149084	NR_037518	+
87374	NM_001077134	-	-172250	NM_180996	-				-12024	NR_036335	+	44849	NM_001083648	-
123225	NM_001160157	-	-57	NM_001206066	+				205296	NM_001192171	-	832	NM_001076460	-
-74624	NM_001205717	-	-8987	NM_001079649	+				7495	NM_001014892	-	112926	NM_001206337	-
186692	NM_001035033	+	77596	NR_031156	-				-34586	NM_176661	-	1146	NM_001206705	+
39895	NM_001101292	-	-1110596	NM_001192586	+				-555217	NM_001192067	-	-43954	NM_001081526	-
9458	NM_001046110	-	23982	NM_001205469	-				27397	NM_001114608	-	7148	NM_001098897	+
231	NM_001109803	+	-35840	NM_001192190	-				290168	NM_001077000	+	241241	NR_162287	+
19798	NM_001033609	+	-3222	NM_001076240	-				-21305	NM_001075144	-	865463	NR_031308	+
65471	NM_001192143	+	-25388	NM_174318	-				0	NR_031229	+	-381	NM_001078133	+
6837	NM_174373	-	30117	NM_001102024	-				-105774	NM_001046160	-	36095	NM_001034587	+
124631	NM_001076402	-	85843	NM_001103341	+				-62943	NM_001075792	-	-118316	NM_001077005	-
144833	NM_001046042	-	12258	NM_001077955	+				139142	NM_001193049	+	-161477	NM_001076167	-
-63153	NR_162364	-	60164	NM_001191305	+				-1155	NM_001077023	+	-15803	NM_001075995	+
9804	NR_031044	+	-204805	NR_162250	-				0	NM_174709	+
-963796	NM_001192535	+	9217	NM_001130745	+				168	NM_001082464	+
5617	NM_001102314	+	-250521	NM_001192606	-				-51201	NM_001100299	+
10631	NM_001037474	+	-99860	NM_001193232	-				530	NM_001206413	-
129	NM_001076363	-	17260	NM_001080239	+				-2823	NM_001034676	+
49925	NR_162243	+	-31267	NM_001205750	-				-1715	NM_001075774	-
-279605	NM_001164418	+	86438	NM_001046617	-				-108751	NM_001193136	+
62071	NR_162333	+	214917	NM_001206594	-				-47003	NM_001040583	-
237483	NM_001075620	+	3735	NM_001076865	+				-363821	NM_174303	+
-168084	NM_001040540	+	17288	NM_001205875	-				-23375	NM_001206629	+
10158	NM_001040520	+	225022	NM_001102305	+				-309	NM_001046242	+
78305	NM_001130753	-	400	NM_001075919	-				-2568	NR_031212	+
-336	NM_001025334	-	0	NR_030938	+				-2798	NM_001035500	-
-33194	NM_001076394	-	134885	NR_162389	+				223	NM_001040586	+
-23469	NM_001206714	+	25119	NM_001101929	-				31379	NM_001205717	-
-140139	NM_001193103	+	2318	NR_162216	+				-146614	NM_001192061	-
40276	NM_001103247	-	-8967	NM_001077041	+				-13121	NM_001076281	-
-45769	NM_205799	+	338	NM_001205896	+				-18377	NM_001206270	+
-5495	NM_001077903	+	-244879	NR_031006	+				31391	NM_174600	-
4859	NM_001035468	+	89891	NM_001192027	-				-17031	NM_001206319	-
186331	NM_001034577	-	15687	NM_001034586	+				60813	NM_175826	-
95122	NM_001101233	-	-56188	NM_001046495	-				73606	NM_001105475	+
4979	NM_001034800	+	-26428	NM_001205186	+				-27128	NM_001102081	+
-39081	NR_162246	-	-51528	NM_001077059	-				-19324	NM_001007816	+
199	NM_001206905	+	24716	NM_001076390	+				15214	NM_001205666	-
-3987	NM_001079649	+	-8792	NM_178572	-				-87462	NM_001184951	-
-115209	NM_001034045	-	-97804	NM_001015537	-				822892	NM_001205531	+
468515	NM_001099106	-	-152994	NM_001205414	+				47116	NM_001205767	+
-19856	NM_001206277	-	-13275	NM_001045919	-				-31102	NM_001167824	+
-1743	NM_001045885	-	158653	NM_001101303	+				-3126	NM_001076834	-
-328412	NM_001024503	+	21404	NR_031103	+				-47153	NM_001046589	-
-28025	NM_001193041	-	-397599	NM_001098468	-				262663	NM_001103251	-
-485583	NM_001079783	-	444884	NM_001077850	-				-6474	NM_174442	+
7912	NM_001205622	+	-40709	NM_001205930	+				-11410	NM_001102513	+
-781742	NM_001080298	+	687455	NM_174402	-				-209754	NM_001025343	+
-10470	NM_001014912	+	367048	NM_001192145	-				1383	NM_001206519	-
219048	NM_001143866	+	0	NM_001206810	-				39440	NM_001034320	+
-39190	NM_001076857	+	7419	NM_001206007	-				9152	NM_001081545	+
73249	NM_001076888	+	12897	NR_107796	-				35032	NM_001038135	+
96245	NM_001075231	+	1583	NM_001035504	+				36872	NM_001040499	+
70962	NM_001100354	+	152054	NM_001103098	-				31673	NM_001035282	+
186952	NM_001083776	-	56620	NM_001143748	+				-149131	NM_001082447	+
54103	NM_001083422	-	-1049	NM_001099192	+				27228	NM_001076184	+
-94891	NM_001001599	+	7019	NM_001192381	-				104422	NM_173992	-
786	NM_001102056	-	13119	NM_001046174	-				-55699	NM_001076899	+
-167570	NM_001304742	-	-730	NM_001163193	+				69544	NM_001034415	-
-48748	NM_174165	-	2134	NM_001162915	+				48772	NM_001077022	-
2501	NR_031274	-	21202	NM_001046204	+				-6881	NM_174075	+
-4318	NM_175816	-	66073	NM_174733	-				-251563	NM_001205981	+
-42388	NM_001046087	+	82666	NM_001046297	-				-688	NM_001242587	-
3112	NM_001037454	+	3932	NM_001097988	+				59567	NM_001012999	-
9994	NM_001046572	-	6291	NM_001191440	+				3695	NM_001098958	+
-66058	NR_107736	-	25101	NM_001105507	-				122405	NM_001098962	-
148230	NM_001003904	+	69802	NM_174188	+				9479	NM_001038173	+
2921	NM_001166519	+	25645	NM_001135792	+				-9858	NM_001079800	-
-23648	NM_001075537	+	-27854	NR_162268	-				-72732	NM_001046166	+
-1602062	NR_030987	+	-14801	NM_001040493	+				51330	NR_162359	+
147016	NM_001193256	-	325437	NM_001076898	+				-155850	NM_001244304	-
3010	NM_001102294	-	-14225	NM_001076005	-				-310407	NR_031156	-
-29806	NM_001046200	-	37427	NM_001103087	-				18660	NM_001206162	-
-20882	NR_031242	+	201021	NM_001083486	+				89051	NM_001039961	+
-3366	NM_001015578	-	-168548	NM_001099057	+				-686023	NM_001034679	+
-10268	NM_001076809	-	162386	NM_001097570	+				-30423	NM_001077888	-
-5813	NM_001034551	-	-358694	NM_001076101	-				6781	NR_031237	-
12520	NM_001205970	-	-224279	NM_001256578	-				118791	NM_001038209	-
475473	NM_001193084	-	-229702	NM_001076221	+				301486	NM_001192836	-
-9915	NM_174216	+	-15711	NM_182989	+				-93633	NR_030832	-
267146	NM_174780	-	38434	NM_001192855	-				-151119	NM_001191136	+
13664	NM_001206700	+	0	NM_001104975	-				55664	NM_001077126	-
0	NM_001191419	+	-310	NM_001101891	+				548778	NM_001166511	-
17850	NM_001046589	-	1088	NM_174791	+				45302	NM_001101079	-
-77783	NM_001103344	+	7108	NR_031219	+				-19684	NM_001100386	+
65513	NR_030918	-	36692	NM_001075645	+				-430	NM_001105014	+
-24845	NM_001035353	+	-339143	NM_001113320	-				206041	NM_001046590	-
-33888	NM_001076284	+	-255531	NM_001113309	-				129279	NM_001010996	-
-624463	NM_001076908	+	269245	NM_001075231	+				52576	NM_001102092	+
-2756	NM_001075159	+	-83159	NM_001075799	+				12121	NM_001075552	-
303333	NM_001113769	-	-7013	NM_001205629	-				318	NM_001113296	-
64563	NM_001040509	-	-10276	NM_001098950	+				112855	NM_001146219	-
-220973	NM_001033120	-	55491	NM_001075551	+				5080	NM_001045893	-
5820	NM_001080256	-	-74722	NM_174615	-				6164	NM_001191305	+
-122415	NM_001046471	+	-119798	NM_001075832	+				-84552	NM_001205811	+
276	NM_001143863	+	-17246	NM_175793	+				23518	NR_107754	+
6097	NM_001101852	-	62189	NR_031113	-				-107615	NM_001079790	+
1588	NM_001099204	-	-155561	NM_001102204	+				12891	NM_001206899	-
62315	NM_001102309	+	1743643	NM_001075422	+				12210	NM_001015515	+
-58486	NM_001046319	-	0	NM_001075913	+				-22149	NM_174301	+
-266	NM_001101840	-	-268956	NM_174109	-				1744	NR_031118	+
-77500	NM_001193013	-	851	NR_107742	+				-6504	NM_001206165	+
7316	NM_001103245	-	1458	NM_001083384	-				17352	NM_001035302	+
38279	NM_001206953	-	-1969	NM_001098472	-				6656	NM_001038072	+
472	NM_001035429	-	-48254	NM_001075175	+				-115946	NM_001205388	+
819	NM_001287848	-	-683112	NM_001191270	-				20730	NM_001076415	-
56435	NR_031212	+	0	NR_031222	-				-327904	NM_001001150	-
8479	NM_001038173	+	341758	NR_031238	+				-14144	NM_176672	-
-53557	NM_001109796	+	319308	NM_001034725	-				257839	NM_001192023	-
518375	NM_001046636	+	-21398	NM_001075651	+				85582	NM_001191461	+
6641	NR_107725	-	-239854	NM_001103287	-				617092	NM_001035082	+
-307288	NM_001166510	+	-74266	NR_162400	-				2370	NM_001035489	+
-25225	NM_001166511	-	-5202	NM_001207029	-				-31509	NM_001102330	+
2282	NM_001076525	-	240088	NM_001101048	+				10428	NM_001102012	+
30826	NM_001077840	-	132257	NM_001166521	+				30306	NM_001025337	-
172818	NM_001078037	-	-26785	NM_001001138	+				30	NM_001037601	+
-14088	NM_001034481	-	68582	NM_001191461	+				1467	NM_001192553	+
-51694	NM_001193202	+	-230885	NM_174679	-				36422	NM_001076165	-
-630	NM_001304989	-	-150212	NM_001075499	-				-7249	NM_001206407	+
-10163	NM_001078142	-	384048	NR_030861	+				26342	NM_001024574	-
90822	NM_001080313	-	73028	NM_001077960	+				186083	NM_001076805	-
8471	NM_001193082	-	52170	NM_001075960	+				191844	NM_001102019	-
92638	NM_001083751	-	287330	NM_173927	+				23975	NM_001080306	-
-502	NM_001206023	-	116056	NM_001078048	-				-50067	NM_001077837	-
36568	NM_001205360	+	0	NM_001205458	-				308801	NM_001077917	-
-39728	NR_030820	+	47110	NM_001105491	-				-124624	NM_001083784	+
-18071	NM_001076897	+	-7153	NM_001033619	-				22857	NR_031086	-
53707	NM_001100328	-	47724	NM_001192686	-				104513	NM_174663	+
-12469	NM_001105034	+	31922	NM_001076520	+				54211	NM_001037817	+
9051	NM_001192251	-	478152	NM_001035305	+				312152	NM_001035305	+
15239	NM_174620	-	17005	NM_001083412	-				16978	NM_001034801	+
-5373	NM_001191255	+	-520528	NR_031271	+				108631	NM_001076402	-
-174987	NM_001025347	+	-47459	NM_001101050	-				191582	NM_174399	+
-59137	NM_001206189	-	3134	NM_001076132	+				-278157	NM_001103315	+
-201343	NM_001206162	-	10978	NM_001103249	+				1105783	NR_036331	+
10132	NM_001024485	+	71045	NM_001034780	-				38276	NM_001099705	+
-381	NM_001046199	-	-17139	NM_001099015	+				-569226	NM_001101863	+
38941	NM_001206811	+	-485891	NM_001037454	+				113125	NM_001046593	-
-246447	NM_001192287	-	-402681	NM_174417	+				104774	NM_174170	+
106087	NM_001075734	+	971	NM_001076923	+				457875	NM_001035277	+
-173953	NM_001076071	+	70180	NM_001205846	-				2859	NM_001076323	-
638	NM_001205559	-	-138188	NM_001083771	+				175617	NM_001102314	+
44477	NM_001080337	+	69541	NM_001101879	+				27268	NM_001076967	+
25473	NM_001081623	+	-105813	NM_001163786	+				-116315	NM_001207045	+
0	NM_001193070	-	12298	NM_001193156	-				24209	NM_001102162	-
10816	NM_001206140	-	832	NM_001080321	+				61430	NM_001080269	-
12455	NM_001099699	+	-67164	NM_001192373	-				117550	NM_001192566	+
-2527	NM_001168011	+	25773	NM_173979	+				74760	NM_001191169	-
74922	NM_001145397	-	1297800	NM_001192605	-				10371	NM_001075955	-
134000	NM_001040583	-	-34887	NM_001105506	+				173023	NM_001080292	-
-89542	NM_001083791	+	29043	NM_001304343	+				102037	NR_031193	+
472539	NR_031198	-	3345	NM_174837	-				39590	NM_001033617	+
-90220	NM_001193206	-	-1048	NM_001076110	+				164716	NM_001076390	+
65914	NM_001034328	-	-5091	NM_001040483	+				-67802	NM_001113315	-
163593	NM_001206014	+	7827	NM_001192842	+				0	NM_001162534	-
0	NM_001010995	-	5351	NM_001127243	-				-8721	NM_001205895	+
46796	NM_001001598	-	265023	NM_001105637	-				1878	NR_030827	-
93764	NM_001046252	-	-288835	NM_001077000	+				-7130	NM_001206016	+
-20890	NR_030912	+	-225721	NM_001205928	-				66257	NM_001046599	-
-1726089	NM_001192975	+	107181	NM_001101155	-				-795854	NM_001103287	-
102137	NM_001025336	-	133920	NM_001192253	+				-98779	NM_001103303	+
80600	NM_001035494	+	-887744	NM_001243300	-				4682	NM_001102352	-
-50833	NR_031097	+	-42934	NM_001103286	+				134039	NM_001035493	-
-16003	NM_001192545	+	4435	NM_001040481	-				85840	NM_001199026	+
7525	NM_001083666	+	-2968	NM_001098378	+				-43604	NM_001206543	-
-139439	NM_176653	-	7231	NM_001099017	-				9777	NM_001098044	+
78774	NM_174170	+	-233867	NM_001206009	+				75014	NM_001037487	-
64918	NM_001098006	-	167678	NM_001075193	-				133597	NM_001079618	-
62174	NM_001102516	+	-67807	NM_001205381	-				-151334	NM_001192749	+
-7125	NR_030827	-	-91831	NM_001191181	-				-2248	NM_001034595	-
18317	NM_001045944	-	110315	NM_001242572	+				35275	NM_001075142	+
-81753	NM_001244223	-	-371314	NM_001191356	+				166695	NM_001144082	+
-17966	NM_174254	+	-43825	NM_001205715	-				17390	NM_001075306	+
18528	NM_001097569	+	71	NM_001098067	+				-2939	NR_031194	-
44215	NM_001034758	-	-587568	NR_031212	+				21030	NM_001100305	-
40418	NM_176644	+	-473533	NR_107780	+				10747	NM_001077517	-
-69082	NM_001038620	-	758732	NM_001206070	-				38687	NM_001046222	-
403	NM_001205645	+	153159	NM_001076416	+				18681	NM_001077913	-
26791	NM_001192603	-	58660	NM_001046040	-				-8841	NM_001105322	-
196620	NM_001205588	-	-8314	NM_001035411	+				0	NM_174573	-
-147368	NM_001098141	+	-42086	NM_001081727	+				207302	NM_001076366	-
70710	NM_001075688	+	42195	NM_001099061	-				25667	NM_001025334	-
-341834	NM_001101173	-	-103798	NM_001038551	+				10271	NM_001192098	+
6384	NM_001075979	+	291772	NM_176638	+				-131199	NM_001102251	+
-367542	NM_001101966	-	-109485	NM_001083706	+				60332	NM_001075295	+
51352	NM_001244111	+	519581	NM_001245925	-				-65764	NM_001007817	+
222056	NM_001083528	-	-740361	NM_001191184	+				19959	NM_001166486	-
29122	NM_001035497	-	-101000	NM_001206590	-				8711	NM_001080213	+
-90441	NM_001206326	+	115572	NM_001193154	-				1045	NM_001205503	+
731	NM_001083379	-	-18190	NM_001205618	+				23629	NM_001038168	-
-9484	NM_001191348	-	17232	NM_001098148	+				14276	NM_001080241	+
-2705	NM_001083385	+	15557	NM_001098995	-				-11270	NM_001077927	-
-125843	NM_001076523	+	64046	NM_001191246	+				-135806	NM_001034231	-
0	NM_001101922	-	0	NM_001098093	+				-42933	NM_001192950	-
-40980	NM_001193195	+	148631	NM_001076402	-				1573	NM_001205718	-
106118	NM_001038550	-	400599	NM_001075572	-				21020	NM_001193104	-
-65739	NM_001102212	-	-10391	NM_001192427	-				0	NM_001038521	-
327812	NM_001102546	-	-9643	NR_031186	+				138997	NM_001191492	-
-1675	NM_001078088	+	-110084	NM_001099018	+				78939	NM_001359988	+
-28507	NR_162336	-	373800	NM_001035021	+				18412	NM_001046360	+
-25094	NM_001103278	+	91841	NM_001001526	-				-42394	NM_001192851	-
92598	NM_001192718	+	366380	NM_001127316	+				-309415	NM_001046471	+
279400	NR_030806	+	-179	NR_036367	-				-18605	NM_001193250	+
-30347	NM_001099033	+	-40106	NM_001014883	+				-33010	NM_001076916	+
-16851	NM_001081545	+	-95734	NM_001192935	+				7248	NM_001314031	-
-6790	NM_174670	+	0	NM_001305013	+				66225	NM_001075999	+
525219	NM_174525	+	-30824	NM_001081737	+				-5961	NM_001143871	+
172752	NM_001076542	+	-337427	NM_001046611	-				279837	NM_174373	-
-35171	NM_001102145	+	261574	NM_001075310	-				1314	NM_001319902	-
226315	NM_001242572	+	-326813	NM_001145232	-				44001	NR_031390	-
31893	NM_001040510	-	-71912	NM_001206061	-				-303470	NM_001206852	-
-56393	NM_206970	-	-333	NM_001102075	+				0	NM_001076296	+
324686	NM_001098014	+	-17851	NM_001081545	+				209363	NM_001101156	-
-17399	NM_001076518	-	7652	NM_001195070	-				178479	NR_162227	+
35133	NM_001144078	-	34727	NM_001206869	-				19089	NM_001045938	-
6310	NM_001075870	+	-8006	NM_205779	+				20780	NM_174180	+
1760	NM_001046157	+	-24024	NM_001034800	+				140	NM_001205634	-
95038	NM_180997	+	181741	NM_001098381	+				-1061160	NM_001110093	+
73351	NM_001099068	+	16188	NM_001193196	-				-83371	NR_031355	-
-56514	NM_001081715	-	-8655	NM_001080731	+				116	NM_001045880	+
12738	NM_001102223	-	823057	NM_001102076	-				-145600	NM_001205550	-
27062	NM_174706	+	24189	NM_001289793	-				14724	NM_001098106	-
-124615	NR_031175	+	-277904	NM_001098110	+				19726	NM_001105421	+
54455	NM_001319894	-	32154	NM_001080373	+				2386	NM_174576	-
97821	NM_001206044	-	0	NM_001102034	-				266741	NM_001256561	-
122659	NM_001077894	+	925	NM_001045928	-				-5018	NM_001012284	+
30922	NR_162273	+	12279	NM_001206953	-				-25542	NM_175712	-
-126199	NM_173951	-	80252	NM_001192853	-				32018	NM_001075828	+
-17564	NM_001034764	+	-123821	NM_001035101	+				-89700	NM_001205412	-
19909	NM_001099159	-	-234827	NM_001099193	-				80270	NM_001034786	+
4006	NM_001034763	-	-25888	NM_001166522	-				179641	NR_031173	+
-18424	NM_001075453	+	52826	NM_001077840	-				44464	NM_001245926	-
2319	NM_001100386	+	8828	NM_001035045	-				-502327	NM_001034616	+
1409800	NM_001192605	-	-36348	NM_001034673	+				-12348	NM_001046177	+
321	NM_001076422	-	0	NM_174622	+				77054	NM_001103098	-
50541	NM_001101264	-	3116	NM_001046005	-				10643	NM_001075298	+
4201	NM_001102536	-	-13494	NM_001130762	-				-3852	NR_130623	+
84306	NM_001102044	+	-67045	NM_001192090	-				-327662	NM_001038149	+
-17305	NM_001303435	+	-38843	NM_001076523	+				389710	NM_001244612	+
-84999	NM_001104998	+	-381	NM_001083660	-				-104099	NM_001192213	+
-7277	NM_001075909	-	-66914	NM_001192632	-				-918	NM_001075974	-
-86059	NR_159952	+	-35882	NM_001192899	-				234256	NM_001076382	-
992	NM_001075514	+	187273	NM_001101266	+				-70059	NM_001079636	+
-11591	NM_001046360	+	1246	NM_176788	+				-12329	NM_001102183	-
5621	NM_001024490	+	-94960	NM_174813	-				-138339	NM_001075510	-
-134132	NM_001100314	+	-33248	NM_001014945	-				37782	NM_001014908	-
-16843	NM_001191129	-	-33361	NR_031160	+				291	NM_001100327	-
-24773	NM_001101985	-	73912	NR_162249	+				-62	NM_001206811	+
274932	NM_001075354	+	96663	NM_001103251	-				208934	NM_001192771	-
28278	NM_001192782	+	2260	NM_001015613	-				197912	NM_001101265	+
-9342	NM_001192022	-	-14748	NM_001045988	+				771043	NM_174813	-
43306	NM_174217	-	48085	NM_001244226	-				-47242	NR_162200	+
73855	NM_001099153	+	-43245	NM_001192048	-				-98190	NM_001075457	-
67463	NM_001099041	+	12742	NM_001077920	+				-36401	NM_001102353	+
25342	NM_001205921	+	-211797	NM_001034602	+				-194751	NM_001192923	+
16685	NM_001101302	-	17629	NM_001080312	-				-120957	NM_174040	+
2827	NM_001038670	-	-3955	NM_001075183	-				33473	NM_001163939	+
-201339	NM_001098147	+	-13241	NM_001206161	+				-20223	NM_174145	+
16836	NM_001083782	+	20103	NM_001102098	+				1428800	NM_001192605	-
-6418	NM_174342	+	37254	NM_001206598	-				-23991	NM_001099396	-
-151531	NR_107845	-	403544	NM_001206020	-				168678	NM_001075193	-
-52676	NM_001098855	-	2786	NM_001079507	+				-591119	NM_001075818	+
85772	NM_001077022	-	2963	NM_001075345	+				19970	NM_001076246	+
10105	NM_001035464	+	28478	NM_001206322	-				-1907	NM_001075590	+
-209653	NM_001192077	+	164998	NM_001191343	-				-240509	NM_001098943	-
-198459	NR_031148	-	1273	NM_001099187	-				76482	NM_001034644	-
-294489	NM_001035404	+	-3640	NM_001076536	-				-60729	NM_001102083	-
20049	NM_001024480	+	-36200	NM_001037585	-				-8044	NM_001105357	-
-73922	NM_174553	-	-2374	NM_001038507	+				6486	NM_001076115	-
-132923	NM_001101181	+	4888	NM_001046548	-				57921	NM_001038620	-
13166	NM_001101087	-	13429	NM_001097987	-				-320188	NR_107728	+
-12611	NM_001075600	-	-47012	NM_001040563	-				17804	NR_031044	+
53644	NM_001040487	-	-154424	NR_162366	-				483740	NM_001075759	-
-11900	NM_001105652	-	-451221	NM_001102112	+				-50864	NR_107829	+
30043	NM_001304343	+	22566	NM_001098149	+				32	NM_001206737	+
-24247	NM_001083704	-	-42131	NM_001082447	+				62672	NM_001075690	-
36979	NM_001105333	+	304761	NM_174726	+				1114	NM_173976	+
357048	NM_001192145	-	42686	NM_001098014	+				118520	NM_001102541	-
995	NM_001014386	+	-16877	NR_031046	+				22429	NM_001046108	+
97909	NM_001013604	+	42411	NM_183365	-				1444	NM_001191200	+
106582	NM_001191461	+	630643	NM_001046426	-				122540	NM_001081603	-
712923	NM_001045976	-	-28737	NM_001075768	+				54892	NM_001024558	-
0	NM_001099179	-	49103	NR_028029	+				154	NM_001192996	+
9017	NM_001193129	-	1646	NM_174656	-				5204	NR_107719	+
-16648	NM_001101200	+	310243	NM_001046213	-				37827	NM_175703	+
116404	NM_001098468	-	50168	NM_001102355	+				36573	NM_001101907	-
-17466	NM_001075912	-	-19498	NM_001075859	+				11677	NM_001192376	-
34116	NM_001099008	-	87158	NM_001104977	-				3563	NM_174474	+
11615	NM_001113321	+	57657	NR_162323	-				6824	NM_001293133	-
547395	NM_001102219	+	-24266	NM_001031764	-				-3454	NM_001144100	-
-193361	NM_001192930	+	33900	NM_001038034	+				-434438	NM_001354592	+
-24509	NM_001102330	+	-17752	NM_174365	+				1083	NM_001077889	-
-16630	NM_001038140	+	6052	NM_001077108	-				-46642	NM_001191497	+
-534	NM_001076517	+	-27274	NM_001075287	+				-76023	NM_175714	+
434851	NM_001192241	-	27801	NR_031310	+				-26535	NM_001097992	+
13683	NM_001192710	-	51	NM_001205582	+				79925	NM_001305013	+
-14396	NM_001103252	-	234233	NM_001192846	-				-45952	NM_001017940	+
16405	NM_001076912	-	-496	NM_176675	+				-17345	NM_001075856	+
6876	NM_001206531	+	22558	NM_001098131	+				-15305	NM_001114525	-
-166139	NM_001078165	-	-28417	NM_001075369	+				-16528	NM_001102182	+
604	NM_174756	+	2500	NM_173975	-				144589	NM_001046595	+
1726	NM_001037480	-	-65243	NM_001083478	-				443	NM_001079615	-
7875	NM_001101073	+	48054	NM_182786	+				-1988	NM_181021	-
55073	NM_001075296	+	-29741	NM_001037821	+				56156	NM_001078058	+
180219	NM_001075939	+	-279781	NM_001076432	-				273346	NM_001076155	-
36271	NM_001035388	-	19757	NM_001192480	-				-18833	NM_001038580	-
1186	NM_001206549	-	8282	NM_001076525	-				65613	NR_045647	-
2821	NM_001205788	+	21596	NM_001192390	+				19317	NM_001191468	-
-21408	NM_001206366	+	-90042	NM_001205524	+				60743	NM_001077031	+
245	NM_001075446	-	107	NM_001035379	-				26455	NM_174402	-
1461	NM_175712	-	26303	NM_001040497	+				8308	NM_001034725	-
-113944	NM_001034501	-	-9248	NM_001083476	-				-46760	NM_001075242	+
-72453	NM_174163	+	47351	NM_001098010	+				-75391	NM_001097990	+
-27157	NM_001245936	-	10276	NM_174832	-				33479	NM_001046464	-
477	NM_001099373	+	-55285	NM_001302668	+				-39220	NM_001098138	+
58859	NM_001078122	+	-14972	NM_001146692	+				17483	NM_001075620	+
-366589	NM_174362	-	-67996	NM_001075573	+				-388666	NM_001191277	+
191126	NR_031046	+	57047	NM_001075657	-				-103971	NM_001289818	-
-311554	NM_001206159	+	10195	NM_001103106	-				108001	NM_001101171	+
-294616	NM_001191234	+	169772	NM_001105463	-				8724	NR_030811	+
120069	NM_001081725	-	-394233	NM_001163935	+				79871	NM_001100314	+
618310	NM_001037443	-	39104	NR_037519	-				-25844	NM_001046192	-
-10228	NR_030783	+	12170	NM_001037245	-				525099	NM_001098110	+
515041	NM_001046590	-	23896	NM_001083699	-				34922	NM_001035297	-
185801	NM_001077917	-	7609	NM_001105380	-				4512	NM_001082439	+
-24709	NM_177509	-	23741	NM_001101921	-				-176412	NM_001077058	-
5629	NM_001080312	-	31458	NM_001046110	-				113737	NM_001205310	-
111	NM_001014931	-	5222	NM_001166564	+				62852	NM_001080214	+
60564	NM_001102048	-	-4006	NM_001192204	-				51088	NM_001143870	+
28715	NM_001045984	+	57645	NM_001076442	+				27796	NM_001012682	-
17677	NM_001192376	-	-55479	NM_001113728	+				8344	NM_001083507	+
17487	NM_178325	-	114607	NM_001206689	+				-29656	NR_031036	-
-94274	NM_174436	-	-10468	NM_001083656	+				17945	NM_001192913	+
104036	NM_001192788	+	-16282	NM_001024533	+				-33879	NM_001205864	-
-6561	NM_001102204	+	-4731	NR_162358	+				229365	NM_001192961	-
-43699	NM_001076899	+	12635	NM_001081539	+				-1544	NM_001114082	+
42785	NM_001075682	+	-30377	NM_001206270	+				13817	NM_001076017	+
51465	NM_001191185	+	-235021	NM_001101042	+				522	NM_174256	+
1098	NM_001038095	+	7563	NM_001206248	+				-26316	NM_001206474	-
-30617	NR_031202	+	-309618	NM_174061	-				-75425	NM_001206406	-
-70486	NM_001035455	-	-196672	NM_001205972	+				-12867	NR_162306	-
-34030	NR_162276	-	-9337	NM_001082605	+				68368	NM_001101305	+
0	NM_001083464	-	145312	NM_001102493	+				-44853	NM_001192797	-
55548	NM_001014958	+	-34641	NM_001193200	+				34639	NM_001206628	-
196973	NM_001046438	+	-176953	NM_001098969	+				2280	NM_001205744	-
22771	NM_001193169	+	818963	NM_001081610	+				12701	NM_174626	-
-36549	NM_001098996	+	48304	NR_162275	+				12582	NM_001081742	-
-1598823	NM_001144083	+	41616	NM_001046569	+				259342	NM_001099366	-
3097	NM_001098027	+	-13014	NM_001078038	+				-4815	NM_001099036	-
9572	NM_001103322	+	-213926	NM_001075511	-				74360	NM_001206817	+
-861528	NR_031271	+	22427	NM_001038540	+				1065	NM_001034349	-
1088	NM_001075686	+	-10816	NM_001077947	+				30054	NM_001076088	-
64773	NM_173979	+	63116	NM_001045880	+				-1037	NM_001002889	+
20404	NR_031103	+	159917	NM_001100342	-				-89475	NM_001098928	+
-61418	NM_001192417	+	207483	NM_001075620	+				437220	NM_001206773	+
70749	NM_001080347	-	350	NM_001024690	+				5719	NM_001205433	+
3022	NM_001278653	+	4374	NM_001081514	-				20566	NM_001098149	+
82803	NM_001037585	-	-140505	NM_001099060	+				-168063	NM_001077001	+
3292	NM_182989	+	-4165	NM_001075205	-				-39093	NM_001102188	-
-344	NM_001205516	+	727	NM_001077101	+				0	NM_001083447	+
0	NR_162428	-	-198265	NM_001034504	-				-53137	NM_001192037	+
50168	NM_001206721	+	7231	NM_001109803	+				204507	NM_001007809	-
-333279	NM_001192686	-	-53102	NM_001167824	+				-172912	NM_001001439	+
155731	NM_174331	+	9256	NM_001192167	-				-55907	NM_001077487	-
14624	NM_001101193	+	526768	NM_001192343	+				-76364	NM_001192898	-
7658	NM_001075856	+	-636550	NM_001192721	-				907	NM_001244141	-
20893	NM_001098988	+	-61949	NM_001076168	+				43813	NM_001077914	+
39085	NM_001244226	-	-106746	NM_001205586	+				-30579	NM_001099097	+
30263	NM_001206138	+	-80	NM_001045976	-				-63542	NM_001192294	-
20787	NM_001098040	+	468220	NM_001206773	+				235726	NM_001205793	-
-17291	NM_174043	-	-1609397	NM_001002886	+				187843	NM_001080325	+
-3846	NM_174271	+	-191496	NM_001102554	+				37004	NM_001205909	+
104923	NM_001076209	+	27345	NM_001046326	-				148566	NM_001076997	+
0	NM_001046420	-	3310	NM_001030302	-				82947	NR_031196	-
32000	NM_001076836	-	6962	NM_001193005	-				-143662	NM_001080255	-
311121	NM_001206529	+	1385694	NM_001192726	+				-57554	NM_001081597	+
344835	NM_001015594	-	-408	NR_036382	+				-770977	NM_174439	+
6295	NM_001102173	+	2030	NM_001077990	+				99132	NM_001110074	-
6928	NM_001011678	+	601	NM_001076135	+				14280	NM_001191206	+
-230360	NR_031096	-	1325	NM_001098915	+				7398	NM_001192528	-
15763	NM_001038160	+	16530	NM_001205888	+				43124	NM_001080348	-
2922	NM_001244194	-	1286	NM_001083780	+				-10082	NM_001075341	+
-17179	NM_001035461	+	202926	NM_001143772	+				-3084	NM_001012672	+
0	NR_031155	+	143556	NM_001102296	-				-183469	NM_001075739	-
-2419	NM_001166512	-	8065	NM_001076157	+				226907	NM_001192255	+
17446	NM_001098466	+	-138586	NM_001206656	+				-477940	NM_199445	+
214	NM_001075452	-	15904	NM_001046030	-				56583	NM_001076893	+
-5814	NM_001034663	+	-12908	NM_001034587	+				-610554	NM_001083523	+
30614	NM_001205395	-	10709	NM_173914	+				2905	NM_001075318	+
38805	NM_001081617	-	-23359	NM_001206781	-				-56997	NM_001015520	+
85	NM_001075642	+	13252	NM_001040504	-				6942	NM_001046249	+
5492	NM_174444	-	-257721	NM_001001601	+				-169816	NM_001076441	+
28432	NM_001076494	+	13482	NM_001101835	-				-12631	NM_001205828	+
18473	NM_001105430	-	-208381	NM_001045876	-				-241621	NM_001205967	+
-46419	NR_129528	+	64534	NM_001046212	-				-115229	NM_001038144	+
990	NM_001077957	-	-9693	NM_174088	-				24350	NM_001024690	+
-99059	NM_001079636	+	-14167	NM_001034430	+				62738	NM_001102223	-
6247	NM_175713	-	73515	NM_177493	+				-13029	NM_001192178	-
-107829	NM_001206835	-	18417	NM_001075835	+				11908	NM_001166616	-
4548	NM_001014871	+	-13779	NM_001046095	+				17208	NM_001075391	-
48287	NM_001105633	-	31900	NM_001099019	-				654581	NM_001245925	-
-43927	NM_001105008	-	-1685	NM_001143738	-				10613	NM_001192952	-
-9777	NM_001038091	-	43815	NM_001191189	+				879157	NM_001080324	-
-56615	NM_001079591	-	-107633	NR_030832	-				-136358	NM_177520	-
1054	NM_001034511	-	265711	NM_001076461	+				104693	NM_001037476	+
-40392	NM_174632	+	21543	NM_001102196	-				29202	NM_001195029	-
497455	NM_174402	-	66302	NM_001206087	-				17031	NM_001038683	+
7550	NR_036368	+	274019	NM_001099035	-				-27936	NM_001206328	+
-93281	NM_001076133	-	-95023	NR_107746	-				8254	NM_001206202	-
6919	NM_001012672	+	368216	NM_001205356	+				-137227	NM_001192562	-
187387	NR_107749	+	-72557	NM_001109796	+				-185713	NM_001046116	-
-17073	NM_001302943	-	-55002	NM_001098104	+				-132863	NM_001035495	+
-60651	NM_174619	+	0	NR_031116	+				419603	NM_001206207	+
0	NM_001191219	-	-950800	NM_001191178	-				35104	NR_037519	-
6666	NM_001082605	+	151398	NM_001359967	-				282426	NM_001046172	+
-11470	NM_001130754	-							599225	NR_162331	+
-10137	NM_001205665	+							12799	NM_001193184	+
257784	NM_001080331	+							7070	NM_001098153	+
906043	NM_174813	-							-22034	NM_001014955	-
121271	NM_001083443	+							-13085	NM_001105050	+
129927	NM_001102292	+							1074	NR_031286	-
-847711	NM_001045941	-							76430	NM_001282523	+
282	NM_001192714	-							428576	NM_001314058	-
-184946	NM_001205388	+							45127	NM_001037458	+
-601830	NM_001206476	+							0	NM_001079643	-
162354	NM_001046307	+							8624	NM_001193247	-
9538	NM_001191470	+							-16671	NM_001076475	+
-98123	NR_031257	+							65656	NM_174070	+
-7233	NR_031039	-							41653	NM_001101303	+
-70702	NM_001076221	+							-8866	NM_001192120	-
-99497	NM_001076884	-							-82977	NM_001075436	+
15653	NM_001205548	-							6679	NM_173933	+
4177	NM_001083664	+							29376	NM_001103094	-
6451	NM_001163142	+							237	NM_183407	-
-332745	NM_001206259	-							5222	NM_001099731	+
-52887	NM_001101234	-							20595	NM_001192096	-
18525	NM_001046191	+							-7129	NM_001075902	-
-15435	NM_001007814	+							-64190	NM_001037621	+
70912	NM_001075786	-							22317	NM_001045944	-
-22043	NM_001035058	+							-464314	NM_001191356	+
-2602	NM_001192556	-							0	NM_001015591	-
37802	NM_174188	+							301300	NM_001192943	+
-16949	NM_001076168	+							34170	NM_001037245	-
73682	NM_001024495	+							-9090	NM_177499	-
-7785	NM_001001138	+							17917	NM_001083533	+
3147	NM_001082425	+							-33093	NM_001191190	-
7632	NM_001205741	+							62371	NM_001205307	+
34872	NM_001040499	+							-18452	NM_001033625	-
80904	NM_001046030	-							866768	NM_001192343	+
28097	NM_174366	-							8811	NM_001105023	+
-10511	NM_001082426	+							50000	NM_001046428	+
37450	NM_001191417	-							26709	NM_001191506	+
24051	NM_001039961	+							-12393	NM_001040562	-
-2577	NM_001045996	-							-8366	NM_001076105	-
81607	NM_001010993	+							775	NR_030783	+
15168	NM_001206228	+							-126254	NM_001075175	+
18904	NM_001075374	-							-47615	NM_174136	-
136262	NM_001206803	+							391960	NM_176655	-
-200219	NM_001076188	+							-817596	NM_001192586	+
252363	NM_001024528	+							149510	NR_031040	+
9331	NM_001191541	-							-21338	NR_162379	-
70006	NM_001206494	-							-7385	NM_001077073	-
-367854	NM_001103287	-							-26165	NM_001075205	-
115512	NM_001046176	+							1207	NM_001206501	+
-29256	NM_001102509	-							-2330	NM_001101909	+
115740	NM_174110	-							18660	NM_001206706	+
21294	NM_174460	-							351	NM_001105467	+
-43055	NM_001081537	-							-69	NM_001191487	+
-1093	NM_001191190	-							2198	NM_001083745	+
-508	NM_001014892	-							-65818	NM_001080276	-
-4682	NM_001206300	-							8919	NM_001083790	-
441	NR_030812	-							-43188	NM_001081585	-
12424	NM_001046296	+							42335	NM_001206777	+
2022	NM_001102297	+							2864	NR_031161	+
38410	NM_001110071	-							65986	NM_001191218	-
2557	NM_001076220	+							-176163	NM_001110207	-
-380004	NM_001206231	+							-3941	NM_174622	+
-76695	NM_001110097	-							4114	NM_001046009	-
306380	NM_001127316	+							54702	NM_001166567	-
41929	NM_205806	+							5494	NM_001206715	+
68750	NR_030898	+							99021	NM_001083486	+
39023	NM_001035287	-							271	NM_001046238	+
-6875	NM_001080248	-							69613	NM_001076818	-
-76996	NM_001075573	+							75865	NM_001192506	+
18592	NM_001101257	-							606534	NM_001205680	-
53067	NM_001192680	-							-22735	NM_001191455	+
-374293	NM_174575	-							132161	NM_001206082	+
13090	NM_001046093	+							85917	NM_001100342	-
68001	NM_001077123	+							-4790	NM_001014905	+
392	NM_001046444	-							-75459	NM_001192839	-
5023	NM_001033119	+							-13420	NM_001101255	-
9699	NM_001034319	-							324238	NM_001205971	+
60054	NM_001103098	-							-20859	NM_001075546	-
-355	NM_001100301	-							14657	NM_001271990	+
-6373	NM_001077039	-							2589	NR_031179	+
-301599	NM_001206633	+							0	NM_001103275	-
20590	NM_001105043	-							-79917	NM_001046340	-
1095	NM_001191457	-							-12413	NR_031164	-
15099	NM_001103097	+							5556	NM_001024521	+
60568	NM_001098903	+							-250035	NM_174761	-
577	NM_001205517	-							181949	NM_176852	+
-76002	NM_001098104	+							-16886	NM_001038066	+
26783	NM_001205654	+							-9861	NM_001206752	-
-396305	NM_175804	+							56331	NM_001191541	-
83673	NM_174725	+							0	NM_001101857	+
60254	NM_001078118	+							21725	NM_001098963	+
38875	NM_001076000	+							-181647	NM_001046113	-
4176	NM_001079774	-							204572	NM_001193154	-
-90239	NR_031120	-							21843	NM_001103341	+
-6468	NM_174721	+							-4639	NM_001192237	+
0	NM_001193128	-							97587	NM_001034634	-
88748	NM_001040501	-							-87028	NM_001193155	+
-51954	NM_174527	+							-83254	NM_001002887	-
13345	NM_174837	-							11696	NM_001098946	+
-89469	NM_001083777	+							272544	NM_001206020	-
71924	NM_001101168	+							106	NM_001076049	-
-6161	NM_001206278	+							22590	NM_001105043	-
-56745	NM_001034242	+							18795	NM_174130	+
-126	NM_174323	-							56	NM_001075788	+
-451690	NM_001144102	+							343173	NR_031002	-
-5866	NM_001192120	-							-27884	NM_001083731	-
-208998	NM_001206576	-							5854	NM_001102144	-
7313	NM_001206574	-							20386	NM_001101178	-
8560	NM_001102515	-							-105318	NM_001075492	+
6023	NM_001206268	+							649021	NM_001206815	-
211396	NR_159950	-							252699	NM_001075609	+
-10142	NM_001075863	+							0	NM_001099362	+
4112	NM_174690	+							2325	NM_001013585	-
4151	NM_001166518	-							-15785	NM_174350	+
-58861	NM_001193049	+							53914	NM_001077886	-
5108	NR_031219	+							26010	NM_001081533	+
204875	NM_001192759	+							14036	NM_001192788	+
26321	NM_001014959	+							10574	NM_001099100	-
-74850	NM_001244304	-							-878726	NM_001035272	+
23331	NM_001034286	-							8085	NR_031389	+
-19239	NR_031284	-							43874	NM_001015616	-
58612	NM_001046452	-							-19381	NM_001045876	-
-60213	NM_001193163	-							-82960	NM_001304343	+
-12933	NM_001014874	-							740210	NM_001192640	-
336719	NM_001192402	+							-50033	NR_031038	+
-63443	NM_001104975	-							-12996	NM_001075573	+
15327	NM_001076535	-							-166680	NM_001038141	+
-133614	NM_001192061	-							16	NM_001193256	-
-93705	NM_001205528	+							-5871	NM_001102100	+
4290	NR_030810	+							49107	NM_001075408	+
5978	NM_001103249	+							24315	NM_001098952	+
399628	NM_001083748	+							73532	NM_001319896	-
-6511	NM_001109966	+							-26294	NM_001191355	+
-95002	NM_001101187	-							-8704	NM_001192270	+
0	NM_001191169	-							14113	NM_174829	+
56408	NM_001205436	-							-73526	NM_001102510	+
31767	NM_001105448	-							-67538	NM_001080914	-
-21038	NM_001192422	+							77235	NM_001192203	-
-175254	NM_001075175	+							-693	NM_001191248	+
46253	NM_181005	+							223580	NM_001192389	-
0	NM_001206017	+							-14013	NM_001205629	-
65225	NM_001206551	-							21719	NM_001192402	+
-1763	NM_001205695	+							-90954	NM_174527	+
74959	NM_001105357	-							43299	NM_001100298	+
629	NM_001130755	+							173	NM_001099390	-
44933	NM_001101932	+							379000	NM_001113252	+
-38204	NM_001034675	-							28760	NM_001014855	+
241470	NM_001192985	-							36726	NM_001192207	-
-11062	NR_031042	+							-3663	NM_001076955	-
-49216	NM_001034703	+							10864	NM_173929	+
-22404	NM_176648	+							793	NM_001075555	-
0	NM_001076174	-							-93279	NM_001256578	-
1820	NM_001097991	+							7663	NM_001083506	-
-67125	NR_031151	-							1950	NM_001035011	+
-21450	NM_001035081	-							2031	NM_001146692	+
9147	NM_001034632	+							-113104	NM_001105484	-
27111	NM_001098977	+							14319	NM_001206113	+
-35811	NM_001045951	-							-1280	NM_001100362	-
-11560	NM_001206502	+							66955	NM_001113281	-
-10266	NM_001205310	-							42637	NM_001205298	+
284438	NM_001076170	+							25254	NM_001206598	-
0	NM_001098465	-							36	NM_001075695	+
0	NM_001035316	-							-79479	NM_001081528	+
-7934	NM_001075938	-							-64870	NM_001098013	+
9784	NM_001206720	+							7512	NM_001192768	-
-3412	NR_129532	-							248127	NM_001078040	-
33872	NM_001192384	+							-46226	NM_001037604	-
274959	NM_001166486	-							1457	NM_001075953	+
742083	NR_162196	-							18826	NM_001034386	-
-67631	NM_173907	+							-5355	NM_001100301	-
-28052	NM_001098916	-							-17159	NM_001076892	-
-19963	NM_001075190	-							8728	NM_001079587	+
-47	NM_001034383	-							29554	NM_001145992	+
12110	NM_001082610	+							-7127	NM_001205804	+
0	NM_001080330	+							-29917	NM_001083805	+
373	NM_001075977	-							86922	NM_001076520	+
-44836	NM_001046092	+							250882	NR_132275	+
27576	NM_001076018	+							10477	NM_001078033	+
552	NM_001105385	-							146273	NM_001101266	+
341	NM_001101192	+							-39512	NM_001046500	-
7308	NM_174691	+							230571	NM_001102195	+
224692	NM_001034805	-							325015	NM_001080363	+
-1816	NM_001077947	+							94224	NM_001082431	-
129882	NR_132275	+							55397	NM_174176	-
-5650	NM_001083514	+							9802	NM_001193220	-
49636	NM_001076341	+							-2361	NM_001192271	+
10602	NR_162302	-							191539	NM_001083761	-
-6023	NM_001012670	-							-18058	NM_001046019	-
-9336	NM_001205905	+							-3	NM_001101204	+
12446	NR_030921	+							-78183	NM_001075250	+
76496	NM_001045884	-							-245334	NR_031027	-
219269	NM_001192935	+							-111338	NM_001191372	+
107	NM_001101107	+							-13586	NM_177943	+
0	NM_001206813	+							0	NR_031188	+
-164616	NM_001102507	+							74728	NM_001013597	-
256973	NM_001040646	+							51473	NM_174532	+
-122127	NM_001014383	-							30963	NM_175800	-
-140337	NM_001193217	-							-1571	NM_001193158	+
123565	NM_001035291	-							-23838	NM_001101901	-
-13340	NM_001083506	-							7828	NM_001035045	-
475949	NM_173939	-							-128707	NR_036366	+
-17222	NR_031237	-							-270	NM_001080342	-
-11856	NR_031305	+							-697550	NM_001192721	-
-952	NM_001017940	+							-5398	NM_001083396	-
-37308	NM_001103250	-							-12526	NM_001080337	+
102452	NM_001046395	-							120186	NM_001206549	-
9744	NM_001099201	-							-44872	NM_001192348	+
177	NM_001014898	-							-3076	NM_001081625	-
0	NM_001046394	-							-91558	NM_001192971	-
18600	NM_001098884	+							60640	NM_001191519	-
231022	NM_001102305	+							-21858	NM_001034351	+
-6589	NM_001075535	+							70231	NM_001098083	+
9098	NM_001098464	-							-105991	NM_001098034	+
-217245	NR_031238	+							-17968	NM_001076143	+
2215	NM_001083519	+							-35843	NM_001192862	-
-13034	NM_001037593	-							55505	NM_173989	-
10411	NM_001192865	-							-104441	NM_001192248	-
-5061	NM_001192401	+							91604	NM_001083649	-
-64078	NM_001083461	+							35282	NM_001001601	+
0	NM_001046067	+							391891	NM_001101888	-
-70212	NM_001037598	+							0	NM_001012671	-
105675	NM_001078113	+							1707	NM_001083388	+
-2603258	NR_031013	-							-72987	NM_174407	+
-170208	NM_001102194	+							93166	NM_001191266	-
17521	NM_001192053	-							-95871	NM_001098896	-
-16927	NR_162421	-							0	NM_175824	-
8255	NM_001035111	+							4128	NM_001077010	+
-3187	NM_001100326	+							2091	NR_162417	-
11475	NM_001075978	+							329073	NM_001076015	+
63978	NM_001034801	+							-83047	NM_001037602	+
11596	NM_001255968	-							-16751	NM_001040504	-
-74531	NM_001113309	-							-117421	NM_001034377	-
-30858	NM_001102259	+							2432	NM_001101878	-
2286	NR_107741	+							108713	NM_001205542	-
-137760	NM_001205421	-							11868	NM_001046516	+
-1637157	NM_001103315	+							212309	NM_001195019	-
-2859	NM_001113305	+							9538	NM_001099005	-
-59164	NM_001114976	-							566158	NM_001102213	+
-39611	NM_001037605	-							587	NM_001038054	-
-61188	NM_001046495	-							-279927	NM_001105008	-
-24907	NM_001075590	+							119	NM_001046174	-
-173845	NM_001206069	+							-154157	NM_001105657	-
2633	NM_001078117	-							7433	NM_001076103	-
31445	NR_162217	+							311797	NM_001099028	-
-30070	NM_175715	-							85257	NM_001166521	+
-3462	NM_001101879	+							-4507	NM_174388	+
27692	NM_001035311	+							51798	NM_001082449	-
3964	NM_174741	+							198785	NM_001038115	-
-76227	NM_173892	+							-143980	NM_001193195	+
-2889	NM_173976	+							67464	NM_001034443	+
63351	NM_001098011	-							-533808	NR_107782	-
1539	NR_030904	-							-9625	NM_001100292	+
97218	NM_001081609	+							67895	NM_001101292	-
6342	NM_001102298	+							-9268	NM_001076809	-
63744	NM_001098932	+							-29617	NR_031202	+
54376	NM_001205441	-							-67602	NM_001083373	-
124146	NM_001040546	-							17250	NM_001034695	-
5804	NM_001102303	+							377328	NM_001076895	+
2532	NM_001163000	-							268293	NM_176872	-
29302	NM_001101079	-							-54491	NM_001083711	-
-111	NM_001076485	+							1091	NR_162423	+
-32823	NM_001205846	-							32615	NM_001192327	-
5205	NM_001103305	-							43202	NM_001046204	+
66031	NM_001030298	+							-2331	NM_174502	+
1759	NR_162326	+							3669	NM_001168608	-
-9519	NM_001078039	+							-224966	NM_001034467	-
50275	NM_001205616	-							21458	NM_001046110	-
-18564	NM_001077862	+							79272	NM_173978	-
-803	NM_001162927	+							-173919	NM_175778	-
37926	NM_001206337	-							31817	NM_001205958	-
0	NM_001102225	+							27217	NM_001302949	+
66327	NM_001076804	-							-536858	NM_001024692	+
71050	NM_001191171	-							3014	NM_001076361	+
-38699	NR_162275	+							-14	NM_001077982	-
9642	NM_001192271	+							124224	NM_001075930	+
-51879	NM_001192651	+							-198283	NM_001163778	-
-18208	NM_174130	+							7457	NM_174729	+
727654	NM_001206331	-							1353	NM_001083514	+
-35326	NM_001102178	+							-480533	NR_107780	+
44718	NM_001037319	+							-247774	NM_001077119	+
-5077	NM_001101238	-							1466	NM_001192303	+
5417	NM_001075224	-							3221	NM_001046619	+
3685	NM_001244187	+							-43127	NM_001206193	+
-4357	NM_174656	-							1009460	NM_001079609	-
8741	NM_001098381	+							20790	NM_001080243	-
-26073	NM_174710	+							-41616	NM_001172375	+
-53	NM_001076072	-							201367	NM_001046074	-
-1620	NM_001205929	-							111073	NM_001038674	+
19894	NM_001101186	-							697	NM_001105393	-
-26328	NM_001099002	-							-29060	NM_001102143	-
58036	NM_001077041	+							22208	NM_001076547	+
32046	NR_031369	+							940189	NM_001289793	-
-12308	NM_001075208	+							-15235	NM_001075216	+
9655	NM_001034673	+							134139	NM_001205853	-
46203	NM_001192936	-							43256	NM_001034508	+
89869	NR_031253	+							-26891	NM_001075557	-
428	NM_001040522	+							669205	NM_001034756	+
-39647	NM_001103275	-							-2823	NM_001103331	+
13335	NM_001031766	-							8288	NM_001034476	-
9503	NM_001080903	+							8447	NM_001098049	+
-5614	NM_176851	+							5477	NM_001102021	+
-6300	NM_001083390	+							35426	NM_001101886	-
23032	NM_001038135	+							286624	NM_001101975	-
-24926	NM_001077911	-							124941	NM_001192974	+
9408	NM_001081510	-							-3423	NM_001105500	-
-82808	NM_001103106	-							-3147	NM_001205796	+
9237	NM_183407	-							133026	NM_001079592	+
5444	NM_001080912	+							932	NM_001206374	+
10605	NM_001192722	-							1062719	NM_001014982	-
0	NM_001077118	+							168166	NM_001102312	+
161	NM_001076482	-							9401	NM_001083450	+
8139	NM_001077925	-							20631	NM_001037474	+
77949	NM_001102102	+							-41602	NM_001080228	+
-229342	NM_001034740	+							62599	NM_001075572	-
31310	NM_001192588	+							212808	NM_001193022	-
-17836	NR_031090	-							-4298	NM_001083380	+
54427	NM_001103087	-							7173	NM_001204828	+
72463	NM_001206314	-							10523	NM_001205759	+
19879	NR_030847	-							-64649	NM_001046307	+
3570	NM_001192423	+							-2540	NM_001034452	+
-487	NM_001206034	-							-41642	NM_001003900	+
272067	NM_001102244	+							11032	NM_001034627	+
509220	NM_001206773	+							0	NM_181012	-
-87457	NM_001113174	+							15491	NM_001191453	-
38228	NM_001099064	-							44926	NM_001034238	+
63832	NM_001075725	-							-117707	NM_001075559	+
15540	NM_001194961	+							-399	NM_001192966	+
-12706	NM_001014863	-							2805	NM_001245998	-
4343	NM_001101899	-							14716	NM_001143747	+
-83014	NM_001078038	+							-129187	NM_001100326	+
-19388	NM_174318	-							0	NM_001206608	-
-1760	NM_001077110	-							-328656	NM_001205719	-
-4497	NM_001104972	+							897	NM_001192643	-
-35106	NM_001192643	-							52179	NM_001034281	-
435581	NM_001025339	+							694395	NM_001102219	+
-332	NM_001099026	-							129103	NM_001242311	-
-4252	NR_030798	-							66085	NM_001244226	-
1065460	NM_001079609	-							-97438	NM_001206968	+
87917	NM_001100342	-							42622	NM_001078133	+
125779	NM_001082451	+							-801	NM_001034224	-
67674	NM_001102183	-							-25953	NR_030839	-
47661	NM_001205357	+							-230891	NM_001001599	+
0	NM_001076132	+							864287	NM_001075317	+
-30499	NM_001205661	-							-404673	NM_001163938	-
0	NM_001083710	+							19873	NM_001083455	-
-14077	NM_001034238	+							2976	NM_001205847	-
1614	NM_001192186	-							62198	NM_001035348	-
-7902	NM_001206380	+							434058	NM_001038558	-
-43033	NM_001206316	-							25983	NM_001205617	-
-705334	NM_001192749	+							103837	NM_001099070	+
1078	NM_001193046	-							-3367	NM_001076341	+
12964	NM_001206754	-							93078	NM_001255974	-
5545	NM_001077833	-							43917	NM_001302952	-
7941	NM_001206522	-							12392	NM_001105018	+
3582	NM_001075166	+							-30210	NM_174418	-
0	NM_001034430	+							7472	NM_001105497	-
85706	NM_001101126	+							405	NM_001040475	-
13740	NM_001040581	-							503352	NR_162311	+
-78334	NR_031027	-							0	NM_001192363	-
-253	NR_030799	+							-6158	NM_001035434	-
-25129	NM_001075902	-							14057	NM_174117	-
372073	NM_001076015	+							6336	NM_001206894	+
178	NM_001244119	+							0	NM_001206610	+
49497	NM_001076926	-							-5406	NM_001114191	-
425	NM_001038527	-							183088	NM_001101048	+
22116	NM_001205767	+							-75899	NM_001076277	+
-444	NM_001015680	-							3609	NM_001191366	+
10651	NM_001205387	+							-12717	NM_173900	-
53286	NM_001192188	+							67841	NM_001030299	-
-6819	NM_001145539	-							-9106	NM_001289819	-
11801	NM_181006	+							-36290	NM_001105457	+
380	NM_001046144	+							-30597	NM_001075257	-
-20081	NM_001206271	+							-3456	NM_001083715	+
-11101	NM_001101271	+							28218	NM_001001138	+
18022	NM_205782	-							14315	NM_001098100	+
22252	NM_001040504	-							6340	NM_001166612	+
25078	NM_001193081	+							3718	NM_001302668	+
-1964	NM_001076975	-							20211	NM_178572	-
75732	NM_001046055	-							-345	NM_001035084	-
-406892	NM_001076832	-							73699	NM_001098115	-
245	NM_001098970	+							-112615	NM_001079591	-
-47268	NM_001076865	+							-387221	NM_001102112	+
123924	NM_001206312	+							-210188	NM_001193241	-
5141	NM_001040531	-							49054	NM_182786	+
36643	NM_001076538	+							-117380	NM_001083635	-
59815	NM_001193241	-							101327	NM_001110787	+
9602	NM_001102353	+							-13005	NM_001102025	+
9823	NM_001099372	+							18692	NM_001034805	-
13544	NM_001034326	+							-588	NM_001080906	+
0	NM_001166558	-							-92116	NM_001079608	+
9538	NM_001075388	-							-470	NM_001040575	+
-189	NR_031304	-							190864	NM_174190	-
9297	NM_174214	+							9660	NM_001098986	-
11082	NM_001046455	-							-17188	NM_001191189	+
2089	NM_001166068	-							-31344	NM_001105323	+
25549	NM_001077855	-							72326	NM_001205769	-
-159	NM_001034221	+							-22738	NM_001040592	-
196346	NM_001015669	-							-66704	NM_001193099	-
-637	NM_001282082	+							-9656	NM_001075670	-
-398	NM_001046347	-							59631	NM_001098080	+
35330	NR_162359	+							0	NM_001205529	-
157710	NM_001244612	+							-12799	NM_001034792	-
666	NM_001076449	-							712869	NR_031253	+
41489	NM_174592	-							600	NM_001100357	-
1432	NM_001080217	+							55787	NM_001192841	+
2430	NM_001080269	-							1299532	NM_001101223	+
-112605	NM_001100348	-							293	NM_001194953	-
3736	NM_001099130	-							71929	NR_107737	+
1534	NM_001046212	-							-17537	NM_001192135	+
-20067	NM_001102548	-							213371	NM_001102501	-
-97356	NM_001113229	+							-4627	NM_001192488	-
27149	NM_001192340	-							14001	NM_001098104	+
17777	NM_001098044	+							83591	NR_031109	+
-87085	NM_001076488	+							-266437	NM_001076837	+
-32773	NM_174077	+							5383	NR_030979	-
-32673	NM_001034806	+							9019	NM_001192381	-
0	NR_031107	+							59104	NM_174164	-
1002	NM_174743	-							14119	NM_001046624	+
5558	NM_001112708	+							-2603	NM_001143860	-
170	NM_001099043	+							33058	NM_174113	+
118598	NM_174106	+							73301	NM_001191400	+
28988	NM_001083387	-							-49669	NM_174557	+
22238	NM_001034478	-							542851	NM_001192241	-
-45261	NM_001046059	+							3096	NM_001206139	-
579144	NM_001101102	-							62075	NM_001076838	-
99258	NM_001045955	+							-21218	NM_001205358	-
27201	NM_001206024	+							-145221	NM_001206900	-
1124	NM_001080348	-							13127	NM_001034588	+
0	NM_174255	-							24848	NM_001046004	-
40353	NM_001206614	-							-12318	NM_001099024	-
183940	NM_001099050	-							-2199	NM_001192111	+
-63709	NM_001205930	+							-824	NM_001078103	+
66124	NM_001014909	-							105783	NM_001193206	-
90071	NM_001097994	-							-2775	NR_031177	-
0	NM_001077969	+							79726	NM_001075909	-
54211	NM_001193198	+							259	NM_001076506	-
-12252	NR_162408	-							53141	NM_001046509	-
12196	NM_001114520	+							-378004	NM_001206231	+
15303	NM_001034340	-							-210154	NR_036359	-
-97212	NM_001101979	-							9793	NM_001046575	+
28717	NM_001046424	+							-604535	NM_001078161	+
105875	NM_001035277	+							-32760	NM_174197	-
20203	NM_001191178	-							88264	NR_030804	+
0	NM_001038027	-							117209	NM_001076437	-
60595	NM_001192096	-							838	NM_001163784	+
-5892	NM_001076497	+							4981	NR_031073	+
42221	NR_031287	+							235378	NR_031111	-
-50997	NM_001193208	+							-672201	NM_001193233	+
-17794	NM_001075361	-							855863	NM_001078070	+
11399	NM_001206680	+							24453	NM_001206288	-
95634	NM_001102275	-							13789	NM_001098911	-
-13462	NM_001076256	+							21163	NM_001192190	-
55068	NM_001078071	+							28303	NM_001113319	-
13052	NM_001077095	+							0	NM_001103326	+
945	NM_001192136	-							354351	NM_174804	-
14773	NM_001083769	+							-15670	NM_001083473	+
15141	NM_001046509	-							550	NM_001024543	-
-306315	NM_001207045	+							10918	NR_031112	+
-28721	NM_001206321	-							0	NM_001038680	+
-1774	NM_001046160	-							12608	NM_001076377	+
5161	NM_001205948	+							-146776	NR_162233	-
-245571	NM_174030	-							49929	NM_205806	+
-55131	NM_001206761	-							-218339	NM_001098147	+
18054	NM_001037450	+							24382	NM_001038069	-
902	NM_001272010	-							-21392	NM_001105384	+
8596	NM_001193124	+							-185616	NM_001191234	+
70046	NM_001191246	+							500219	NM_174525	+
-102751	NM_001193136	+							-82745	NM_001076265	+
63160	NM_001100351	+							196758	NM_001145203	+
86014	NM_001037487	-							27133	NM_001025082	-
1383	NM_174246	+							-41153	NR_162364	-
14961	NM_001101216	+							-1225	NM_001046549	-
6355	NM_001101166	-							-1001599	NM_001075782	+
-229572	NM_001101894	-							-98663	NM_001192987	+
-14160	NM_001192627	-							-137655	NM_001105632	+
11538	NM_174121	-							-633	NM_001040496	+
-86842	NM_001191544	+							-57058	NM_001192698	-
-66365	NM_001192649	-							300556	NM_173958	+
15774	NM_001098160	+							-35243	NM_001046157	+
16135	NM_001077111	-							303123	NM_001192829	-
-7504	NM_001206165	+
196691	NM_001192019	+
64091	NM_001083376	+
21598	NM_001075425	-
24417	NR_031296	+
-61579	NM_001206156	-
16110	NM_001206812	+
-1512	NM_001113762	+
356701	NM_001014927	-
0	NM_001192637	-
201	NM_001205842	-
9990	NM_174830	-
8266	NM_001144104	+
-89042	NM_001205524	+
0	NM_001075623	+
-648	NM_001075712	-
64021	NM_001040521	+
3660	NM_001098986	-
-44181	NM_001102313	-
106920	NM_001192253	+
50208	NM_001244591	+
38001	NR_031390	-
96476	NM_001077973	+
7072	NM_001177741	+
-7380	NM_001099714	+
-55429	NM_174785	+
-22372	NM_001075928	-
18105	NM_001100325	+
227	NM_001076509	-
2330	NM_001097568	+
0	NM_001037482	+
-142264	NM_001082457	-
0	NM_001075533	+
-176	NM_001192078	-
339	NM_001103298	+
-77768	NM_001166587	+
49807	NM_001101068	-
2434	NM_001078043	-
-225470	NM_001034393	+
-6939	NR_031194	-
0	NM_001076453	-
-2292	NM_001080213	+
25541	NM_001145235	+
-49827	NM_001192360	-
0	NM_001075922	+
550	NM_001192448	-
-70333	NM_001102075	+
-93417	NM_001077807	+
-1013417	NR_031371	+
11025	NM_001040645	-
-6885	NM_001191402	+
113308	NM_001103089	+
-17	NM_001077107	+
0	NM_001014930	-
-10225	NM_001206723	+
-104283	NM_001046531	-
1409	NM_001046618	-
67641	NM_001076398	-
1062	NM_001038088	-
-6102	NM_001199005	+
33387	NM_001046133	+
3789	NM_001098911	-
562	NM_001102217	-
-32901	NM_001163946	+
106	NM_001077864	-
-42641	NM_001193200	+
7556	NM_001024521	+
49645	NM_001135792	+
48873	NM_001206016	+
0	NM_001192317	-
19606	NM_001075347	-
351	NM_001075247	+
0	NM_001192055	-
4567	NM_001205465	+
115225	NR_162331	+
11635	NM_001205670	-
998	NM_001083441	-
19933	NM_001192137	-
-6868	NR_030846	-
0	NM_001038549	+
43461	NM_001098127	-
8724	NM_001076208	+
0	NM_001191180	+
0	NM_001098993	+
-136	NM_001001170	+
162220	NM_001110788	+
26463	NM_001034357	+
42627	NM_001101880	+
-50033	NM_001105402	+
470913	NM_001192875	+
-22284	NM_001077017	+
0	NM_001015600	-
4219	NM_001076512	-
0	NM_001206291	+
1927	NM_001192702	+
-64308	NM_001144082	+
-86967	NM_175788	-
5592	NM_001205873	+
-84098	NM_001015567	-
0	NM_001046483	-
48975	NM_001076932	+
-504	NR_030974	-
97479	NM_001206903	+
0	NM_001015654	-
19632	NR_031355	-
353868	NM_001046516	+
4396	NM_001046337	+
-138103	NM_001038034	+
28636	NM_001102008	-
-69326	NM_001205449	-
-149059	NR_036356	-
-84120	NM_001244214	-
-111434	NM_001191539	+
-780	NM_001105415	-
201250	NM_001098905	+
-166568	NM_001075836	-
17400	NM_001143860	-
836	NM_001110077	+
-8674	NM_001205570	-
105211	NR_162397	-
-13830	NM_001101081	+
4066	NM_001083411	-
0	NM_001076324	+
2230	NM_001046098	-
9457	NM_001075953	+
6731	NM_001038076	-
0	NM_001046427	+
2687	NM_001046555	+
0	NM_001102187	-
54979	NM_001205856	+
0	NM_001192301	-
-112705	NM_001206814	+
92575	NM_001083755	+
155419	NM_001144106	-
4936	NR_162263	-
90295	NM_001319891	+
50594	NM_001035357	+
0	NM_001105039	+
-36280	NM_001205817	-
0	NM_001205061	-
503115	NM_001166522	-
-37510	NM_001083650	-
-9117	NM_001038177	+
37151	NM_001075708	+
-128	NM_174274	+
-54043	NM_001077910	-
128	NM_001014847	+
1598	NM_001083492	-
38334	NM_001025349	+
0	NM_001190270	-
0	NM_001192901	+
297	NM_001075300	-
1617	NM_174403	-
-49	NM_001077052	+
0	NM_001046343	+
0	NM_001206818	-
-84604	NM_174283	-
-5003	NM_001101204	+
0	NM_001083374	-
0	NM_174201	-
30592	NM_001206514	-
11026	NM_001099046	+
-542	NM_001192294	-
0	NM_001098896	-
8784	NM_001034414	+
0	NM_001075829	+
0	NM_001205838	-
171591	NM_001076896	-
0	NM_001113320	-
-785	NR_162435	-
5	NM_001077943	-
0	NM_001192801	-
9768	NM_001206601	+
0	NM_001034629	+
29	NM_001256559	-
-233869	NM_001192112	-
3766	NM_001205953	-
194802	NM_001193220	-
10066	NM_001110441	-
0	NM_001081538	+
3103	NM_001110003	+
6515	NM_001015569	+
35055	NM_174610	-
25969	NM_001077094	+
-33119	NM_001205982	-
-23	NM_001078084	+
139393	NM_001038045	+
10099	NM_001206417	-
1754	NM_001206029	-
-39068	NM_001101218	-
-6161	NM_001205533	-
-307662	NM_001038149	+
0	NM_001083718	+
12487	NM_001101110	-
51623	NM_001205333	-
139860	NM_001205792	+
0	NM_001206678	-
0	NM_001098012	+
-370	NM_001033628	-
-700	NM_001205987	+
7768	NM_001193142	+
6863	NM_001101308	+
-109875	NM_001193174	+
-3730	NR_162377	+
8449	NM_001166296	+
17606	NM_001105475	+
-115798	NM_001099039	-
34138	NM_001078057	-
-910	NM_001075531	+
-142447	NM_001105378	-
19594	NM_174705	+
0	NM_001034044	-
43	NM_001206294	-
202	NM_001034224	-
0	NM_001101266	+
300675	NM_001206065	-
403	NM_174628	-
-22188	NR_107728	+
14	NM_001192951	+
0	NM_001075618	-
0	NM_001075291	+
14910	NM_001101245	-
454	NM_001205937	-
0	NM_001206293	-
0	NM_001015620	-
0	NM_174345	-
0	NM_001110185	-
-252	NM_001014893	-
9698	NM_001015524	-
-61	NM_001037624	+
-2294632	NM_001205307	+
16871	NM_001098039	-
0	NM_001206386	+
26466	NM_001015630	-
-37795	NM_001080293	-
-93161	NM_001024693	-
-416	NM_001191172	+
0	NM_001075915	-
93400	NM_001098018	-
286	NM_001083780	+
0	NM_001192505	-
0	NM_001076305	+
0	NM_001046498	-
0	NM_175830	+
-135700	NM_001113319	-
-274	NM_001099003	-
-2365	NM_001163781	-
0	NM_001205986	+
57437	NM_001078092	+
64033	NM_001205564	+
-64451	NM_001192830	+
0	NM_001081719	-
173	NM_001193235	+
0	NM_001102238	+
0	NR_036353	-
-1594926	NM_001075511	-
0	NM_001099116	-
-42141	NM_001040514	+
41803	NM_001076210	+
10375	NM_001205866	-
0	NM_001192289	+
-49926	NM_001046022	+
0	NM_001099205	-
-6289	NM_001191192	-
-150627	NM_001075326	+
0	NR_030835	-
6346	NM_001192709	-
0	NM_001206923	+
4970	NM_001008416	-
0	NM_001082617	+
56	NM_001191434	+
-425	NM_001046309	-
-3793	NM_001191398	-
123950	NM_001034232	-
0	NM_001046340	-
46827	NM_001192842	+
0	NM_001076801	-
0	NM_001192394	+
-13217	NM_001102160	+
0	NM_001083711	-
165455	NM_001080237	-
-14228	NM_001205871	-
0	NM_001206171	-
-131675	NM_001102539	-
0	NM_001014905	+
91	NM_174315	+
233152	NM_001035305	+
0	NM_001038051	+
-16852	NM_001098091	-
178982	NM_001102133	+
0	NM_001076551	-
45695	NM_174354	+
0	NM_174647	+
-1631	NM_001192793	+
-260765	NR_031303	-
0	NM_001195631	-
0	NM_001192200	+
0	NM_001034625	-
0	NM_175808	+
-524890	NM_001076148	-
-70362	NM_174245	+
-11795	NR_031246	+
0	NM_001083420	-
-1991	NM_001046069	-
0	NM_001191261	+
0	NM_001103271	+
0	NM_001105500	-
3537	NM_001034518	+
0	NM_001192957	+
-23349	NM_001205818	-
1694	NM_001192726	+
0	NM_001099211	+
230	NM_001206477	-
0	NM_174820	-
0	NM_001075784	+
0	NM_001075152	+
0	NM_001083517	+
19763	NM_174168	+
0	NM_001083793	+
7864	NM_001205993	+
0	NM_001076353	+
19279	NM_174665	+
-40518	NM_001080920	+
-10918	NM_001114155	-
0	NM_001243320	-
1108	NM_181035	+
0	NM_001102270	-
-576	NM_001104986	+
0	NM_174601	-
58520	NM_001075696	-
32534	NM_001192191	-
0	NM_001206991	+
0	NM_001082438	-
-94958	NM_001103093	+
0	NM_175811	-
-2225	NM_001046549	-
1378	NM_001192662	+
0	NM_001130931	+
-56928	NM_001206120	+
0	NM_001166560	+
10401	NM_001083450	+
-96723	NM_001046412	-
0	NM_001017934	+
0	NM_001075491	-
0	NM_001075802	-
-9192	NM_001205983	-
0	NM_001035400	+
-57429	NR_107762	+
-96179	NM_173941	+
63815	NR_031367	+
4045	NM_174404	-
21935	NM_001191173	-
-10859	NM_001191353	+
-2014	NM_001206076	-
-47178	NM_001205700	+
-278	NM_001102549	+
7831	NM_001046446	+
0	NM_001164670	+
-7639	NM_001192237	+
-3385	NM_001192021	+
-320602	NM_001038192	+
-202	NM_001076807	+
121440	NR_031163	-
0	NM_001015627	+
0	NM_001206854	+
0	NM_001034718	+
0	NM_001046038	-
0	NM_001083708	-
0	NM_001099087	-
295916	NM_001205836	-
76857	NM_174491	-
0	NM_001035432	-
-10093	NM_001193067	+
25611	NM_001206718	+
428	NM_001192517	+
0	NM_001101912	+
0	NM_001076370	-
3407	NM_001205863	+
0	NM_001168704	-
-146666	NM_001191277	+
0	NM_001205608	+
114989	NM_174306	-
24405	NM_001098962	-
0	NM_001075500	-
0	NM_001075858	+
0	NM_001105026	+
4849	NR_036359	-
-74924	NM_001076944	+
-542	NM_001191377	+
597	NM_001102096	-
0	NM_001034322	-
24	NM_001082432	-
0	NM_001035340	-
0	NM_001034654	+
-31	NM_001206319	-
-14	NM_001098918	-
0	NM_001205562	+
-5	NM_001076814	+
-45713	NR_031010	-
-55651	NM_001098002	+
0	NM_001192510	-
0	NM_001038084	-
0	NM_174643	+
0	NM_001206870	-
0	NM_001192390	+
83015	NM_001192292	+
-407	NM_001168606	+
0	NM_001046393	-
74615	NM_001192546	+
0	NM_001046143	+
-25498	NM_001104993	+
0	NM_001161651	-
24929	NM_001191401	-
-114	NM_001192694	+
0	NM_001040543	-
0	NM_001014895	-
103	NM_001242311	-
-61025	NM_001075641	+
-6360	NM_001303536	-
0	NM_001192716	-
0	NM_001101236	-
-1220346	NM_001191159	+
-84	NM_001099859	+
-38566	NM_001206534	+
