# Supplementary material for: Sperm DNA Hypomethylation Proximal to Reproduction Pathway Genes in Maturing Elite Norwegian Red Bulls
Source: Front Genet. 2020 Aug 11;11:922. doi: 10.3389/fgene.2020.00922 (PMC7431628; doi:10.3389/fgene.2020.00922)
Supplement: Supplementary file 6 [file Table_4.XLSX]

## Sheet: Sheet1
DMR group	Methylation difference level	Genes involve in Developmental growth
Hypo	< 10%	NM_001206016
Hypo	< 10%	NM_001076804
Hypo	< 10%	NM_001192250
Hypo	< 10%	NM_001076209
Hypo	< 10%	NM_001076800
Hypo	< 10%	NM_001191192
Hypo	10 - 25%	NM_001192250
Hypo	25% <	NM_174817
Hyper	< 10%	NM_001192250
Hyper	< 10%	NM_001193247
Hyper	< 10%	NM_001206016
DMR group	Methylation difference level	Genes involve in androgen signaling
Hypo	< 10%	NM_001034322
Hypo	< 10%	NM_001098464
Hypo	< 10%	NM_001205982
Hypo	< 10%	NM_001024495
Hypo	< 10%	NM_001256554
Hypo	< 10%	NM_174460
Hypo	< 10%	NM_001205937
Hypo	< 10%	NM_001098462
Hyper	< 10%	NM_001034322
Hyper	< 10%	NM_001079618
Hyper	< 10%	NM_001192980
Hyper	< 10%	NM_001014899
Hyper	25% <	NM_001191155
DMR group	Methylation difference level	Genes involve in steroid hormone biosynthesis
Hypo	< 10%	NM_001192294
Hypo	< 10%	NM_176644
Hypo	< 10%	NM_174530
Hypo	< 10%	NM_001205937
Hypo	< 10%	NM_001075394
DMR group	Methylation difference level	Genes involve in steroid hormone receptor
Hypo	< 10%	NM_001034322
Hypo	< 10%	NM_001192061
Hypo	< 10%	NM_175804
Hypo	< 10%	NM_174402
Hypo	< 10%	NM_001076208
Hypo	< 10%	NM_174403
Hypo	< 10%	NM_001206816
Hypo	< 10%	NM_001304343
Hypo	10 - 25%	NM_180996
Hypo	10 - 25%	NM_001289793
Hypo	10 - 25%	NM_001014883
Hypo	10 - 25%	NM_174402
Hypo	10 - 25%	NM_001205356
Hypo	10 - 25%	NM_001304343
Hyper	< 10%	NM_001289793
Hyper	< 10%	NM_001014861
Hyper	< 10%	NM_001192061
Hyper	< 10%	NM_174402
Hyper	< 10%	NM_001206816
Hyper	< 10%	NM_001101135
Hyper	< 10%	NM_001304343
Hyper	< 10%	NM_001075408
Hyper	10 - 25%	NM_001289793
Hyper	10 - 25%	NM_001014883
Hyper	10 - 25%	NM_001206816
Hyper	10 - 25%	NM_001304343
DMR group	Methylation difference level	Genes involve in spermatogenesis
Hypo	< 10%	NM_001077486
Hypo	< 10%	NM_001206502
Hypo	< 10%	NM_001102209
Hypo	< 10%	NM_001076209
Hypo	< 10%	NM_001205517
Hypo	< 10%	NM_001193195
Hypo	< 10%	NM_001102223
Hypo	< 10%	NM_001192793
Hypo	< 10%	NM_001033119
Hypo	< 10%	NM_001098993
Hypo	< 10%	NM_001206214
Hypo	< 10%	NM_001076809
Hypo	< 10%	NM_001105017
Hypo	< 10%	NM_001192061
Hypo	< 10%	NM_174665
Hypo	< 10%	NM_001193128
Hypo	< 10%	NM_001076324
Hypo	< 10%	NM_174615
Hypo	10 - 25%	NM_001075310
Hypo	10 - 25%	NM_001193195
Hypo	10 - 25%	NM_001102223
Hypo	10 - 25%	NM_001076240
Hypo	10 - 25%	NM_174061
Hypo	10 - 25%	NM_001038544
Hypo	10 - 25%	NM_001114626
Hypo	10 - 25%	NM_174615
Hypo	10 - 25%	NM_001206639
Hyper	< 10%	NM_001075310
Hyper	< 10%	NM_001099000
Hyper	< 10%	NM_001193195
Hyper	< 10%	NM_001102223
Hyper	< 10%	NM_174303
Hyper	< 10%	NM_001076809
Hyper	< 10%	NM_001035493
Hyper	< 10%	NM_001037616
Hyper	< 10%	NM_001075994
Hyper	< 10%	NM_001192061
Hyper	< 10%	NM_199445
Hyper	< 10%	NM_001192980
Hyper	< 10%	NM_174615
Hyper	10 - 25%	NM_001075310
Hyper	10 - 25%	NM_001192024
Hyper	10 - 25%	NM_001206668
Hyper	10 - 25%	NM_001193195
Hyper	10 - 25%	NM_001037616
Hyper	10 - 25%	NM_001105617
Hyper	10 - 25%	NM_176646
DMR group	Methylation difference level	Genes involve in energy homestasis
Hypo	< 10%	NM_001035033
Hypo	< 10%	NM_001205333
Hypo	< 10%	NM_177494
Hypo	< 10%	NM_175714
Hypo	< 10%	NM_174151
Hypo	10 - 25%	NM_001206387
Hypo	10 - 25%	NM_001289793
Hypo	25% <	NM_001038159
Hyper	< 10%	NM_175714
Hyper	< 10%	NM_001206050
Hyper	< 10%	NM_001289793
Hyper	< 10%	NM_001012671
Hyper	10 - 25%	NM_001289793
Hyper	10 - 25%	NM_001038100
